# Supplementary material for: Morphological allometry constrains symmetric shape variation, but not asymmetry, of Halimeda tuna (Bryopsidales, Ulvophyceae) segments
Source: PLoS One. 2018 Oct 25;13(10):e0206492. doi: 10.1371/journal.pone.0206492 (PMC6201959; doi:10.1371/journal.pone.0206492)
Supplement: S1 Dataset — (TXT) [file pone.0206492.s001.txt]

S1 Dataset. The x/y coordinates of the equidistant points depicting the outlines of the 1964 segments based on two separate digitisations.

650 245 645.4663 244.3523 641.061 244.7756 636.7171 246 632.1736 246.3653 627.7528 247.4989 623.4782 249.1304 619.0767 250.3693 614.9155 252.169 612.8674 256.2652 610.8499 260.3752 609.1491 264.6273 607.1314 268.7372 605.0833 272.8334 604.1384 277.3082 604 281.8742 604 286.4539 604 291.0336 604 295.6133 604 300.193 604.5438 304.7188 605.5465 309.1861 607.626 313.168 610.3738 316.8317 613.1216 320.4955 615.8694 324.1593 618.6173 327.823 621.3375 331.5063 623.9496 335.2661 626.598 338.9967 628.9543 342.9238 631.0132 347.0132 634.2134 350.2846 636.9613 353.9483 641.1922 355.6769 645.318 357.659 649.0538 360.2903 653.0383 362.5192 657.2539 364.3015 661.6185 365.6546 666.0944 366.6189 670.6363 367 675.173 367.4346 679.6461 367.5885 684.1533 367 688.6091 366.3564 692.8296 364.5852 696.982 362.6727 701.3267 361.2244 705.7948 360.241 710.3507 360 714.813 359.0467 719.3018 358.1396 723.6309 356.6845 727.7271 354.6364 731.6509 352.3491 734.305 348.78 735.4158 344.337 735.4735 339.894 735 335.3726 735 330.7929 735.6759 326.2964 735.2134 321.8534 734.1026 317.4105 732.1411 313.2822 728.9881 309.9821 726.4026 306.2035 723.6808 302.5212 720.9043 298.9043 717.868 295.4907 714.9632 291.9632 711.9997 288.4995 709.7579 284.5157 707.3996 280.5995 705.2741 276.5482 703.226 272.452 701.1779 268.3558 699.9674 263.951 697.2696 260.2696 693.7746 257.3873 689.8179 255.1134 686.1202 252.4135 682.0292 250.5073 678.8873 247.7746 676.5602 243.8403 672.4302 243 667.8505 243 663.3821 242.0955 658.9392 243.0152 654.4908 244.1018
704 358 701.4687 358.6328 698.9047 359 696.2956 359 693.8251 359.5875 691.3133 360 688.9401 361 686.3653 361.2116 683.8841 362 681.2749 362 678.7342 362.4219 676.4476 363.5524 675.1162 365.7676 674 368.1132 674 370.7224 674 373.3316 673.5793 375.8415 673 378.3139 673.6081 380.8244 674 383.37 674.8851 385.7702 675 388.3523 675 390.9615 675.2552 393.5104 676.8441 395.4221 679.1779 396.5889 681.5116 397.7558 683.8453 397.0773 686.2002 396 688.8094 396 691.1825 395 693.7917 395 696.4008 395 699.01 395 701.4483 395.7241 703.4088 397.4088 705.7731 398 708.1462 399 710.7166 399.2389 713.2023 400 715.7698 400.2566 718.2451 400.9183 720.7204 400.0932 723.1957 399.2681 725.7614 399 728.2259 398.3871 730.7437 398 733.3529 398 735.962 398 738.5712 398 741.1804 398 743.7896 398 746.3783 397.8739 748.8536 397.0488 751.3289 396.2237 753.701 395.1495 755.6086 393.3914 757.7104 391.8597 759 389.9407 759 387.3315 759 384.7224 758.7196 382.1587 758 379.6663 758 377.0571 756.9001 374.7002 756.075 372.2249 754.3227 370.3227 752.4777 368.4777 751.1353 366.2705 749.0807 364.7204 747.0734 363.0734 745.2285 361.2285 743.3835 359.3835 741.3808 357.7936 738.9296 356.9296 737.0846 355.0846 735.8208 352.8208 733.981 350.9716 732.5337 348.8006 730.353 348 727.9809 349.0064 725.5056 349.8315 723.5319 351.4681 721.2383 352.5872 718.763 353.4123 716.3285 354.3358 713.9338 355.3554 711.4895 356.2553 709.1045 357.2985 706.6092 358
717 401 713.7403 400.1851 710.5364 399.1788 707.2054 399 704.3752 397.2501 701.3615 395.7872 698.1293 395 694.7693 395 691.4909 395.503 688.2115 396 684.8515 396 681.9128 394.6086 678.9732 393 675.633 393.1223 672.5866 394.4134 670.3809 396.9287 668.7247 399.8259 667.5222 402.9555 667 406.1922 667 409.5522 666.3953 412.8141 665.9652 416.1043 664.9027 419.2919 663.7196 422.4205 661.8838 425.2324 660.0215 427.9785 657.9375 430.5937 656.0737 433.3894 655.4504 436.3512 656.7254 439.4508 659.2848 441.5232 662.2199 443.1466 665.0133 445.0133 667.5221 447.174 670.529 448.529 673.0647 450.7098 675.7312 452.7312 678.1071 455.1071 680.483 457.483 683.1873 459.4582 685.6852 461.6852 688.0719 463.9521 690.8676 462.0883 694.1053 461.2237 697.3127 460.2291 700.5002 459.1666 703.7486 458.3128 707.0083 457.4979 710.2399 456.5867 713.4598 455.6351 716.7036 454.7655 719.9113 453.7722 723.1762 453 726.5202 452.8699 729.7799 452.055 733.0396 452.7599 736.37 453 739.6485 452.3379 742.6366 450.9089 745.4323 449.0452 748.228 447.1814 751.1671 445.611 754.3854 444.6537 757.3688 443.4468 759.1017 440.5932 759.9166 437.3335 760.9538 434.1385 761.7795 430.882 763.3595 427.9608 764.6974 424.9079 765.5828 421.6687 766.5186 418.4442 766.5543 415.2172 765.6602 411.9806 763.9414 409.2943 761.4305 407.1457 759.4476 404.4476 757.0717 402.0717 754.2887 400.1925 752.3287 397.493 749.3152 396.3288 746.0985 395.3662 742.7979 395 739.4379 395 736.1253 395.2916 732.9136 396.2716 729.6616 397.1128 726.5041 398.2479 723.4988 399.7506 720.3415 400.8862
668 451 664.1819 447.1819 659.878 443.9268 655.2479 441.1487 650.1518 439.3839 645.411 436.8466 640.2459 436 634.9029 435.3171 629.597 434.3194 624.2803 433.3801 618.9122 433 613.5127 433 608.1692 433.5662 602.8559 434.524 597.5444 435.4911 592.1952 436 586.8256 436.3624 581.4788 437 576.1054 437.3158 570.851 438.4596 565.8376 440.465 560.7987 442.4004 555.7952 444.2731 552.4761 448.5239 548.658 452.342 544.84 456.16 541.0219 459.9781 538.2379 464.6035 536.1664 469.5841 535.186 474.8842 533.4148 479.9631 533 485.2828 533 490.6824 534.2908 495.8725 536.1725 500.9311 537.5214 506.1282 539.1127 511.2255 542.4152 515.4152 545.973 519.4662 549.5236 523.5236 553.1385 527.5179 556.1818 531.9697 558.9598 536.5997 561.7379 541.2298 564.5159 545.8599 567.3429 550.4571 570.6866 554.6866 574.8337 558.1253 578.365 562.1534 583.0308 564.6123 588.0441 566.6177 593.0575 568.623 598.2993 569.8599 603.594 570.9188 608.9856 571 614.3851 571 619.6918 571.9384 624.9865 571.0027 630.3858 571 635.7853 571 641.0859 572 646.476 571.9048 651.674 570.5956 656.3292 567.8683 661.3618 565.9276 666.6217 564.7513 671.4836 562.5164 675.3017 558.6983 679.1198 554.8802 682.4926 550.7686 684 545.6593 684.3413 540.2936 685 534.9592 684.7175 529.5876 683.6586 524.2929 682.2418 519.1046 680.5968 513.9841 678.7877 508.9794 676.6225 504.1124 676 498.7745 676 493.3749 676 487.9753 676 482.5758 676.3577 477.2116 677.95 472.0999 680.9064 467.617 683.4017 462.9916 682.121 458.5907 677.8013 455.351 673.0773 452.8309
557 529 553.9402 524.9402 550.3448 521.3448 546.3224 518.2418 541.9856 515.5914 537.1412 514.2282 532.1326 514.6446 528.2464 517.3381 524.0826 519.7294 519.5969 517.9581 515.4221 515.0666 511.1643 512.2986 506.4891 510.4978 501.5845 509.1948 496.7192 507.7438 491.8006 506.5202 487.0797 504.6319 482.3093 503 477.2247 503 472.4877 504.8049 468.0904 507.3457 463.9496 510.2878 459.6579 513.0053 455.7718 516.2282 451.6055 518.9578 447.1773 521.367 443.7843 525.0262 442 529.6166 441.3682 534.5795 439.7697 539.3816 439 544.4025 439 549.4871 439 554.5717 439 559.6563 439 564.7409 439.7502 569.7512 441.4154 574.5385 442.5771 579.4627 443.4927 584.4635 444.4107 589.4639 445.2941 594.4706 446.2913 599.4565 447.5463 604.3657 449.6021 609.0035 452.2181 613.3636 454.8341 617.7236 457.4501 622.0836 460.4095 626.2127 463.8995 629.8995 467.8127 633.0876 471.9671 635.9671 475.7677 639.3258 480.1301 641.852 484.9936 643 490.0185 643.6037 494.7404 642.6298 498.5995 639.4005 502.6146 636.2891 507.4704 634.9059 512.4653 634 517.5499 634 522.6345 634 527.7191 634 532.7499 634.4375 537.7115 635.5423 542.7508 636 547.536 634.732 552.0838 632.4581 553.7963 628.0185 555.8094 623.3813 558.795 619.2733 562.2237 615.5525 564.2182 610.9088 564.7336 605.9344 564 600.9402 563.5794 595.8972 562.0474 591.0949 559.7735 586.5471 558.342 581.7102 557.1898 576.7592 557 571.698 557 566.6134 558.2089 561.7215 561.306 557.694 565.0197 554.2352 568.2666 550.6671 568.254 545.881 565.3057 541.7409 562.6993 537.3986 559.8874 533.1832
511 635 505.618 637.1091 500.058 638.6977 494.8122 641.0939 489.2947 642.6175 483.6111 642.3222 478.1566 640.4626 472.696 638.5653 467.291 636.5164 461.6933 635.1387 455.9936 635.8344 450.3176 636.9365 444.6917 638.185 439.7571 641.1943 435.2418 644.8066 431.1301 648.8699 427.9016 653.5903 427 659.2982 427.1777 665.0659 428.153 670.7652 429.2406 676.4438 430.2282 682.1409 431 687.8469 430.7321 693.6072 430 699.329 430.7842 704.9605 433.2908 710.1513 436.7397 714.7397 440.3304 719.2174 443.7942 723.7942 447.5978 728.1304 451.6905 732.1524 456.77 734.554 462.2573 736.3029 467.9056 737 473.4242 738.3697 479.0297 739.6716 484.7115 740.7423 490.4685 741 496.2509 741 502.0334 741 507.8158 741 513.5983 741 519.3807 741 525.1632 741 530.9457 741 536.6502 740.0583 542.4278 740 548.2103 740 553.7365 741.5788 559.3901 742.7317 565.0939 743.6823 570.85 744 576.5831 744.5972 582.1612 743.9463 587.3925 741.5645 591.9386 738.0614 596.4586 734.5248 601.2011 731.2392 605.1309 727.1152 608.1059 722.1568 611.3125 717.3593 614.9248 712.844 618.1413 708.152 618.908 702.4482 618.0426 696.7444 618.9932 691.0406 619 685.2587 619 679.4762 617.0293 674.0733 613.437 669.5463 609.031 665.8248 604.8448 661.8448 600.7559 657.7559 597.0556 653.3195 593.106 649.106 588.3828 645.8297 583.0441 643.6814 577.5584 641.8528 572.0727 640.0242 566.6384 638.0553 561.4782 635.4869 556.2561 633.0854 550.6817 631.6136 545.0552 631.6483 539.5214 633.2957 533.8087 634 528.115 634.7212 522.4569 635.9086 516.7825 635
568 743 562.2269 742.6454 556.4825 742 550.6742 742 544.866 742 539.477 743.5138 534.1371 745.5726 528.8883 747.867 523.9078 750.8553 518.9272 753.8437 514.1514 757.1364 509.9107 761.0893 505.3837 764.7122 500.839 768.3288 497.1597 772.787 494.1486 777.7523 492 783.1342 492 788.9424 492 794.7507 491.8904 800.5481 491 806.2682 490.7889 812.0555 490 817.7857 490.9564 823.2751 494.2359 828.0599 497.4277 832.9036 501.2541 837.2541 505.3611 841.3611 509.9931 844.7959 514.7743 848.0807 519.3391 851.6713 523.945 855.2088 528.8497 858.3098 534.3801 859.876 539.8058 861.9223 545.214 864 551.0218 863.9956 556.6792 863.2717 562.072 865.4288 567.4648 867.5859 572.7156 870.0294 577.9396 872.3879 583.6873 873 589.0222 870.9926 594.5324 869.1559 600.0426 867.3191 605.7338 866.211 611.463 865.2562 616.8014 863.0993 621.8727 860.2764 626.9761 857.5119 632.0815 854.7511 637.2814 852.2395 642.8885 851 648.6097 850.4634 653.9218 848.2626 658.3658 844.5427 661.9942 840.0073 664.5934 834.8132 667.5205 829.7991 671.0462 825.1922 674.6746 820.6567 678.303 816.1213 681.5907 811.3489 683.5045 805.9727 682.5622 800.6037 679.7604 795.5208 676.8306 790.5383 673.097 786.097 669.3612 781.7224 666.8329 776.4987 664.9962 770.9885 663.1594 765.4783 659.6865 760.8582 655.6701 756.6701 650.6525 753.8262 645.0932 752.3489 639.8391 750.1035 634.7233 747.3616 629.6303 744.5782 624.3998 742.1333 618.8057 740.6343 613.15 739.3833 607.5806 737.7972 601.8314 737.0281 596.1021 737.983 590.3729 738.9378 584.6437 738.1073 579.1089 739.6304 573.5987 741.4671
946 689 942.3151 689 938.7009 688.4252 935.1674 688.6109 931.6716 689.7761 928.5229 691.6514 925.4569 693.6954 924.2394 697.0422 923.1469 700.5592 922.219 704.1242 922 707.7822 922.8409 711.3636 923.9578 714.8735 924.8614 718.4456 925.9846 721.9537 927.1149 725.4597 928.0113 729.0339 929 732.5584 928.9231 736.2308 927.8142 739.7431 927 743.3278 927 747.0128 927 750.6977 927 754.3827 926.7411 758.0357 925.801 761.5971 924.7206 765.1177 923.7742 768.6773 923 772.2366 922.7086 775.8743 921.5433 779.3701 920.523 782.9082 920.4834 786.4503 922.1379 789.7069 924.5067 792.5067 927.4924 794.4975 930.7438 796.1625 933.8098 798.2066 936.5942 800.5942 939.1998 803.1998 942.2838 805.1419 945.4695 806.9797 948.7508 808.5836 951.9705 810.3137 955.3745 811.5936 959.0095 812 962.6438 812.411 966.0453 812.3032 969.1113 810.2591 972.3424 808.5525 975.0748 806.3877 977.4263 803.5737 980.2143 801.1905 983.2803 799.1464 985.8976 796.6536 987.4117 793.3531 988.6986 789.9521 990.4234 786.7299 991.4515 783.1941 992 779.5767 992 775.8918 991.5651 772.2604 991 768.645 990.0877 765.1754 988.6038 761.8115 987.0152 758.5227 984.9711 755.4567 983.135 752.27 981.6373 748.9118 980.595 745.3801 980 741.7685 980 738.0835 980 734.3986 979.0904 731.0904 977 728.2713 977 724.5864 977 720.9014 976.5674 717.2697 975.5746 713.7237 974.1646 710.3292 972.7379 706.9514 971.7968 703.3903 970.6315 699.8945 969.0637 696.5955 966.7503 693.7503 963.8524 691.6175 960.4505 690.2253 957.0548 689 953.3699 689 949.6849 689
941 799 936.7912 796.5165 932.2627 794.6314 927.8304 792.5322 923.2332 790.8466 918.4209 790.1158 913.6578 791.2053 909.4497 793.7302 905.9157 797.1124 902.9712 801.0384 900.0267 804.9644 896.5613 808.4387 892.7091 811.4682 888.2664 813.4934 884.4944 816.5056 880.6333 819.525 875.964 820.8072 871.0756 821 866.1681 821 861.3138 820.4628 856.5016 820.4997 851.6894 821.4621 847.2681 823.2989 843.3421 826.2434 839.4161 829.1879 835.8675 832.5099 832.923 836.4359 830.6661 840.6694 829.7037 845.4816 829 850.3194 829 855.2269 829.2225 860.1124 830.1849 864.9246 831 869.7514 831 874.659 831 879.5665 833.0011 884.0015 835.9456 887.9275 838.8901 891.8535 842.7795 894.8346 847.3006 896.7202 852.0736 897.8147 856.8858 898.7772 861.3731 900.6865 865.9057 902.5623 870.6565 903.7313 874.9433 905.9622 879.7024 907.1405 884.5091 908.1273 889.2838 909.2568 894.0378 910.4151 898.64 912 903.5476 912 908.4551 912 913.3361 912.2672 918.1711 913 923.0576 913.2115 927.8871 914 932.7946 914 937.7021 914 942.4945 913.4022 947.0125 911.4938 951.4019 909.2991 955.6022 906.7984 959.3507 903.6493 962.8209 900.1791 966.4606 896.9045 970.04 893.6134 972.3979 889.4082 973.9007 884.7483 975.3819 880.0903 976.4259 875.2964 976.5018 870.5089 975.5393 865.6967 973.4745 861.4745 970.9518 857.3796 968.9514 852.9029 968.5452 848.274 968.4924 843.4618 967.4186 838.6746 965.8185 834.0461 963.0882 830.0882 960.2669 826.1114 958.407 821.6278 958.6334 816.8331 959 811.9619 958.2856 807.1423 954.6638 804.3319 950.2744 802.1372 945.7283 800.2913
877 906 870.9249 902.5285 865.0645 898.7097 858.8861 895.443 852.6278 892.3139 846.3695 889.1847 839.6694 887.1913 833.0226 885.0075 826.2951 883.0843 819.3772 882.0539 812.4506 882.9356 805.4636 882.9234 798.5323 882 791.54 882.0657 784.6094 883 777.6273 883.1065 770.9184 885.0653 765.5062 889.4938 760.6788 894.5353 757.2948 900.6455 755.1657 907.1597 755.8196 914.0824 754.7155 920.9913 753.4677 927.8629 751.4769 934.5694 749.3608 941.2372 747.3538 947.9387 745.2539 954.6115 744 961.4329 744.3436 968.4054 745.745 975.2349 748.3542 981.7085 751.8399 987.7599 755.3876 993.7753 758.8813 999.822 762.7625 1005.6438 766.8512 1011.314 770.5908 1017.1816 774.1334 1023.2 778.836 1028.2688 784.516 1032.344 790.3378 1036.2252 796.3965 1039.6983 802.6548 1042.8274 808.6402 1046.4268 814.8632 1049.5453 821.1632 1052.5816 827.2628 1056.0073 833.4687 1059.2343 839.8576 1062.0818 846.4866 1064.2819 853.3389 1065.6198 859.854 1067.927 866.5514 1069.6502 873.5236 1070 879.7613 1067.4925 884.3888 1062.4169 889.1438 1057.3802 894.9328 1053.5336 901.4305 1051.0199 908.1582 1049.0976 914.9713 1047.5755 921.6183 1045.6908 927.676 1042.216 932.9219 1037.6938 937.3673 1032.2909 940.7644 1026.3245 942 1019.5005 941.3142 1012.5996 939.0102 1006.0204 936.0144 999.7002 932.9553 993.433 930.9259 987.6112 934.3997 981.601 936.3219 974.8732 938.2442 968.1454 940.0856 961.4005 940.9248 954.4738 939.9353 947.5472 938.7874 940.681 934.9535 934.8373 933.0313 928.1095 929.182 922.273 924.2844 917.2844 917.6589 915.1883 910.9312 913.266 904.032 912.1474 897.2746 910.3642 890.5469 908.442 883.6118 908
823 1050 817.778 1047.9445 812.3316 1046.5829 806.833 1045.4722 801.6488 1043.5893 796.6556 1041.0622 791.6386 1038.5831 787.2061 1035.2061 782.6339 1032.2113 777.2511 1030.6502 771.8194 1030.7269 766.4428 1032.3114 760.8969 1033 755.371 1033.543 750.0654 1035.3738 744.9406 1037.6356 740.0013 1040.1997 734.5762 1041.5695 729.8991 1044.3762 726.2214 1048.5839 722.0476 1052.2698 718.8675 1056.8876 715.7604 1061.5495 712.1548 1065.8452 708.3085 1069.9219 705.7096 1074.7424 705 1080.2977 705.1499 1085.8993 706.0869 1091.4344 707.6774 1096.6774 711.6471 1100.6471 715.2759 1104.8276 717.0601 1110.1502 719.201 1115.335 722.1228 1120.1228 726.0257 1124.1283 727.3323 1129.5538 730.3678 1134.2207 735.1969 1137.0787 740.3781 1139.2268 745.1749 1142.1399 749.5587 1145.647 754.6878 1147.8751 759.9003 1149.9601 764.7219 1152.8331 769.5063 1155.7532 774.4233 1158.454 779.4225 1160.969 784.7993 1162.4666 790.1997 1163.8799 795.4122 1165.9649 800.7884 1167.4647 806.3124 1168.4625 811.7257 1169.9086 817.1206 1171.4241 822.6412 1171.5598 827.8941 1169.8635 832.8495 1167.2602 837.9043 1164.8574 841.7442 1161.1394 844.5788 1156.4212 848.71 1152.632 853.3006 1149.4797 858.5131 1147.3948 863.5937 1145.0438 868.1608 1141.8392 872.1305 1137.8695 876.1002 1133.8998 879.7785 1129.7025 882.2542 1124.729 883 1119.1888 882.7205 1113.6025 881.0018 1108.3363 877.7815 1103.7815 874.2485 1099.497 873.5535 1094.2325 875.0554 1088.8339 876.9756 1083.5611 879.0606 1078.3486 878.413 1073.355 874.9723 1068.9723 870.2137 1066.5356 864.6897 1065.5379 859.2763 1064.0921 853.8815 1062.5763 848.7058 1060.6235 843.5749 1058.5958 838.1711 1057.2162 833.011 1055.0047 828.1962 1052.1177
1024 865 1020.6847 866.9892 1017.1959 868.6014 1014.5546 871.1681 1013.0935 874.7194 1013 878.5706 1013 882.4369 1013.0959 886.2877 1014.2443 889.9772 1015.2373 893.712 1016.8068 897.2103 1018.416 900.6641 1019.4612 904.3837 1021.1996 907.7994 1022.7663 911.299 1024.3986 914.7972 1025.7974 918.3922 1027.0154 922.0615 1027.9531 925.8124 1029.1615 929.4844 1030.5432 933.0864 1032.3377 936.5066 1034.6149 939.6149 1037.0581 942.5872 1039.2028 945.8042 1041.7176 948.7176 1044.4515 951.4515 1046.7144 954.5716 1049.7886 956.8591 1052.5542 959.5542 1056.0736 961 1059.94 961 1063.611 959.7963 1067.3481 959 1071.1781 958.7055 1074.9085 957.6972 1078.5764 956.4745 1081.9684 954.6877 1085.5481 953.363 1089.2481 952.2506 1092.5575 950.295 1095.7745 948.1503 1099.4953 947.6698 1102.7657 945.6172 1106.1388 943.7918 1108.2285 940.5429 1109.9576 937.0848 1112.1328 933.9004 1115.2259 931.5806 1117.6079 928.5882 1118.7663 924.9349 1119.704 921.184 1121.1833 917.6335 1123.1316 914.3026 1125.029 910.9421 1126.4111 907.3556 1127 903.5617 1126.6836 899.7344 1125.5314 896.0628 1124.1072 892.5712 1125.0449 888.8203 1125.9826 885.0694 1123.9154 881.8308 1122.1863 878.3726 1119.5607 875.5607 1116.0184 874.2546 1112.2675 873.3169 1108.5166 872.3791 1104.7657 871.4414 1101.0148 870.5037 1097.2105 870 1093.519 869.2595 1089.9813 867.7453 1086.2905 866.6453 1082.8126 865 1078.9478 865.013 1075.197 865.9508 1071.3367 866 1067.4704 866 1063.9626 864.4813 1060.2932 863.3233 1056.4666 863 1052.672 862.418 1048.9211 861.4803 1045.1702 860.5425 1041.3706 860 1037.549 859.6372 1033.7981 859.3005 1030.1216 860.4392 1026.7339 862.2661
1071 958 1067.0812 958 1063.1624 958 1059.3557 958.9111 1056.3978 961.4014 1052.994 963.2515 1049.3072 964.4619 1046.1897 966.8103 1045 970.2363 1044.2348 974.0609 1044 977.9508 1044 981.8696 1044 985.7884 1044 989.7072 1044 993.626 1044 997.5448 1044 1001.4636 1044 1005.3825 1043 1009.139 1043 1013.0578 1043 1016.9766 1043 1020.8954 1043 1024.8142 1042.3371 1028.6514 1041.2003 1032.399 1041.1582 1036.2373 1043.4232 1039.4232 1046.4052 1041.9368 1049.6659 1044.1106 1052.9265 1046.2844 1056.1872 1048.4581 1059.7909 1049.9303 1063.5202 1051.13 1067.3148 1052.1049 1070.7696 1053.7696 1073.8128 1056.2086 1077.0735 1058.3823 1080.6613 1059.8871 1084.4555 1060.8639 1088.1624 1062.1083 1091.5085 1064 1095.3822 1063.8089 1098.8873 1062.0564 1102.6795 1061.0801 1106.5188 1060.2962 1110.4083 1060 1114.3271 1060 1118.2023 1059.5595 1122.0339 1058.7415 1125.6091 1057.3909 1128.1304 1054.4785 1129.0654 1050.6732 1129.8339 1046.8305 1130.745 1043.0199 1133.0277 1039.9723 1135.5262 1036.965 1137.6541 1033.6919 1139.2205 1030.118 1140 1026.2951 1140.1513 1022.3949 1141.1017 1018.5931 1141.9201 1014.8003 1140.4647 1011.1618 1140 1007.3325 1140 1003.4136 1140.4913 999.5435 1140.6787 995.7146 1139.4988 991.9977 1137.5988 988.5988 1134.8052 985.8539 1131.6702 983.5026 1128.8213 980.8213 1125.5338 978.7669 1121.8619 977.4655 1118.586 975.586 1115.815 972.815 1113.044 970.044 1110.3831 967.1775 1108.0318 964.0424 1105.2665 961.2665 1103.416 957.832 1101.6635 954.3269 1099.5388 951.0518 1096.6864 949.3284 1092.8846 950.2789 1089.0828 951.2293 1085.3371 952.3315 1081.832 954.084 1078.3269 955.8366 1074.8218 957.5891
1076 1060 1070.5961 1060.9006 1065.2206 1060.0441 1059.7515 1059.9503 1054.3757 1058.896 1048.9745 1057.9872 1044.0392 1055.6157 1039.0327 1053.4196 1034.3064 1050.6532 1029.2182 1049 1023.7643 1049.2471 1018.4777 1050.6089 1013.3008 1052.3398 1008.0388 1053.7845 1003.0273 1055.9863 998.0179 1058.1928 993.663 1061.337 990.6017 1065.7965 987.8736 1070.5439 986.0831 1075.6675 985.1557 1081.0658 985 1086.5313 985.0019 1092.0096 986.0763 1097.3816 987.1507 1102.7536 988.2251 1108.1256 989.5672 1113.4181 991.8338 1118.3896 994.7608 1123.0144 998.0479 1127.3972 1001.1447 1131.9078 1004.4979 1136.1234 1008.6622 1139.6622 1012.5361 1143.5361 1016.4099 1147.4099 1020.5837 1150.9378 1024.9665 1154.2249 1029.5899 1157.1539 1034.0672 1160.3004 1038.0493 1164.0493 1042.8383 1166.5353 1048.2272 1167 1053.7056 1167 1059.184 1167 1064.6285 1166.7905 1069.8257 1165.0581 1075.1931 1163.9678 1080.5969 1163.0672 1086.0698 1163 1091.5482 1163 1096.7386 1161.5045 1102.0638 1160.3227 1107.4677 1159.422 1112.329 1157.2533 1117.0318 1154.4841 1122.1179 1152.5764 1126.7955 1150.2045 1130.4748 1146.1565 1134.0155 1141.9845 1137.8893 1138.1107 1142.0238 1134.6587 1147.1998 1132.8801 1151.8976 1130.0615 1155.7893 1126.2107 1157.924 1121.19 1158.867 1115.798 1160.7342 1110.6646 1161.783 1105.3021 1162.6836 1099.8983 1163.697 1094.515 1164 1089.0666 1163.4391 1083.6346 1161.5556 1078.5926 1159.0883 1073.7207 1156.689 1068.815 1153.8704 1064.1173 1150.4196 1060.0517 1145.5297 1057.755 1140.131 1057.1738 1134.7344 1058 1129.2661 1058.1223 1123.8622 1059.023 1118.4583 1059.9236 1113.3448 1061.8621 1108.2583 1063.8967 1102.8705 1064.8549 1097.4666 1064.2444 1092.0627 1063.3438 1086.6786 1062.3357 1081.2846 1061.3808
1077 1162 1072.2413 1163.1517 1067.4693 1164.2123 1062.9255 1166.0372 1058.5019 1168.0996 1053.7554 1169.1835 1049.8119 1172.0753 1045.2652 1173.8939 1041.3111 1176.7667 1037.8123 1180.1877 1034.3498 1183.6502 1031.3587 1187.5218 1028.4206 1191.4393 1025.4825 1195.3567 1021.7258 1198.4557 1018.6062 1202.1917 1015.2519 1205.7481 1011.7893 1209.2107 1008.7316 1213.0245 1006.6342 1217.4145 1004.5738 1221.8525 1004.7087 1226.5437 1005.6691 1231.3455 1007.192 1235.98 1009.217 1240.4339 1011.8876 1244.5168 1015.1516 1248.1516 1018.6142 1251.6142 1022.3496 1254.7622 1026.2671 1257.7003 1029.9309 1260.9309 1033.5765 1264.1824 1037.6704 1266.8352 1042.2477 1268.4495 1046.9406 1269.7762 1051.5539 1271.3885 1056.3755 1272 1061.2723 1272 1066.1692 1272 1071.066 1272 1075.9629 1272 1080.8597 1272 1085.7566 1272 1090.6534 1272 1095.5202 1271.696 1100.3481 1271 1105.0844 1270.1662 1109.4053 1267.946 1113.4789 1265.2605 1117.9296 1263.2282 1122.422 1261.289 1126.6117 1258.7912 1130.7096 1256.1452 1135.1691 1254.1324 1139.4783 1251.8913 1143.3957 1248.9532 1147.1607 1245.8393 1150.3774 1242.1634 1153.3156 1238.2459 1155.9344 1234.1312 1157.9337 1229.6657 1159.3973 1225.0135 1161.0942 1220.5411 1164.0323 1216.6236 1166 1212.3826 1166 1207.4858 1166 1202.589 1166.4526 1197.7369 1167 1192.8943 1167 1187.9974 1166.2946 1183.2364 1164.0022 1179.0022 1160.7608 1175.3478 1157.245 1172.1225 1152.6595 1170.5319 1147.8577 1169.5715 1143.056 1168.6112 1138.2196 1168 1133.3748 1167.475 1128.7863 1165.8931 1124.6802 1163.2602 1120.4987 1160.7493 1115.8413 1159.3683 1110.9809 1159 1106.1407 1159.5719 1101.3389 1160.5322 1096.4884 1161 1091.5915 1161 1086.6947 1161 1081.86 1161.628
669 137 666.4114 134.4114 663.6147 132.0765 660.3681 130.456 656.8474 129.4619 653.2434 129 649.6547 128.4137 646.0448 128 642.5182 127.1727 638.8853 127 635.3669 127.8777 632.2758 129.8162 629.5831 132.2779 626.5371 134.3086 623.4066 136.1484 619.8943 137.1057 617.4554 139.817 615.4247 142.863 613.394 145.909 610.9111 148.363 607.4381 149.5206 604.2152 151.1898 601.1692 153.2205 598.1232 155.2512 595.0771 157.2819 592.0311 159.3126 589.6567 162.0149 586.9391 164.374 584.5954 167.107 582.5647 170.153 581.1642 173.5073 580.0066 176.9803 580 180.6401 578.9561 184.1316 577.8454 187.6183 576.9446 191.1661 576 194.6736 576 198.3345 576.3148 201.9443 577.3623 205.4494 578.5723 208.8585 580.7687 211.7687 583.0647 214.5971 585.3964 217.3964 588.2934 219.5174 591.6925 220.877 594.7704 222.8469 598.2839 223.821 601.7727 224.9242 605.4213 225 609.0822 225 612.7431 225 616.2806 225.7602 619.8159 226.704 623.3151 227.7717 626.8511 227.2872 630.4027 226.3993 633.6761 224.8826 636.7221 222.8519 640.125 222 643.6943 221.4352 647.2163 220.4459 650.5162 218.9892 653.5623 216.9585 656.0722 214.3917 658.1029 211.3457 660.7003 208.8664 663.7464 206.8358 666.5232 204.4768 668.8722 201.6917 670.9029 198.6456 673.1901 195.8099 675.3483 192.9552 676.388 189.4479 677.6311 186.0534 679.8436 183.1564 682.1933 180.4202 683 176.8902 683.2437 173.2689 684.3078 169.7686 685.2552 166.2344 686 162.6944 686 159.0335 685.8478 155.3914 684.9084 151.8626 682.8441 148.8441 680.2555 146.2555 677.6669 143.6669 675.0782 141.0782 672.046 139.0307
613 226 607.7284 224.7881 602.3862 223.9233 597.0158 223.252 591.6532 222.5219 586.4599 222.7701 582.1177 225.8823 578.2906 229.7094 574.2618 233.3037 569.7834 236.33 565.4682 239.5318 562.2863 243.7842 559.329 248.0026 554.776 250.918 550.3346 253.9993 545.6936 256.7838 541.0119 259.4941 536.4032 262.2774 532.6086 265.9786 530.4438 270.927 527.754 275.6149 525.744 280.64 524.2661 285.6652 526.2761 290.6903 528.1511 295.7556 529.677 300.8463 533.0345 305.0862 535.0445 310.1113 537.0288 315.1441 538.2058 320.4116 540.6262 325.2524 542.6996 330.2491 544.7097 335.2742 548.7044 338.7783 552.5658 342.5658 556.8385 345.8789 561.4679 348.6807 566.1088 351.4653 571.288 352.8576 576.351 354.7404 581.4713 356.4904 586.7271 357.7454 592.0581 358.6763 597.3767 359.6753 602.7567 360 608.1074 360.6215 613.4822 361 618.8944 361 624.3066 361 629.7189 361 635.1021 360.6497 640.4322 359.7136 645.7738 359 651.1629 358.7674 656.0601 356.9399 660.0758 353.3545 664.591 350.409 668.473 346.6453 672.5163 343.1396 675.3508 338.5322 678.7049 334.2951 682.4514 330.3982 685.7275 326.0907 689.0645 321.8388 691.1204 316.8394 694.2276 312.4309 696.1052 307.3687 696.995 302.0301 697 296.6183 697 291.2061 695.0665 286.1662 692.3075 281.5126 688.1484 278.1113 683.5181 275.3109 679.1536 272.1152 675.3088 268.3088 672.0147 264.0195 669.228 259.38 664.3863 257.1545 659.2603 255.4201 653.9955 254.1991 648.9175 252.367 644.8717 248.8717 641.8497 244.4162 638.7436 239.9914 635.853 235.4217 632.7475 230.9966 628.7466 227.3972 623.8245 226 618.4122 226
626 366 620.3588 365.1941 614.8961 363.632 609.3721 362.2744 603.7593 361.2932 598.1384 360.3564 592.4694 360 587.0019 358.8007 581.5058 358.5824 576.004 359.9987 570.5025 361.4163 564.894 362.4212 559.6443 364.4134 554.758 367.3452 549.5516 369.4081 544.5166 371.4834 541.3234 376.0297 539.7512 381.4928 538.5807 387.0483 536.5439 392.3684 534.8658 397.8052 534.0847 403.4236 535.1696 409.0174 536.2046 414.6139 538.0041 420.0206 539.5887 425.1962 544.9947 426.9982 550.6154 427.9359 556.3086 428 561.6489 429.8596 565.762 433.762 568.7587 438.5978 571.6905 443.4842 574.2794 448.5589 577.8901 452.8901 581.9195 456.9195 585.6053 461.2566 589.0795 465.7726 592.6014 470.2517 595.7799 474.9666 599.598 479.0784 604.2487 482.3492 609.3119 484.9247 614.6594 486.8865 620.1349 488.427 625.6341 489.878 631.0863 491.5216 636.6146 491.0963 642.3012 491 647.6421 489.1432 653.2407 488.1265 658.5762 486.1695 664.1707 485.1382 669.7634 484.0473 675.1771 482.2743 679.8648 479.1014 682.8449 474.2585 686.8163 470.1837 690.3975 465.7531 694.7872 462.1596 698 457.5676 698.0257 451.8716 699.1432 446.2838 700 440.6702 700 434.9717 700.2699 429.3252 702.3863 424.0344 704.6963 418.8395 707.8633 414.1367 711.4689 409.8278 713.2591 404.4457 713.5575 398.8938 711.2258 393.7097 708.294 388.8233 705.2561 384.0082 701.6295 379.6295 697.3023 375.9814 692.6937 372.6937 688.6643 368.6643 684.6349 364.6349 680.1689 361.2675 674.8318 359.2773 669.4593 357.3837 664.0273 356 658.3288 356 652.752 356.7493 647.3812 358.6475 642.0487 360.6504 636.8095 362.7936 631.5448 364.691
602 478 596.3059 473.2549 591.5099 467.6118 586.322 462.322 582.5486 455.96 577.9628 450.1553 573.2177 444.4612 569.5359 438.0717 564.2264 433.022 557.9507 429.1147 551.0334 426.581 543.7436 425.343 536.3996 424.3428 529.0505 424.6187 521.7058 425.6135 514.9377 428.3213 508.648 432.2347 502.7508 436.7077 497.7731 442.1177 493.535 448.1975 488.9904 454.0096 484.4208 459.7636 481.3042 466.4353 479.6695 473.6441 479.2849 480.9942 480 488.3554 480 495.7674 480 503.1795 480.1974 510.5792 481.1168 517.934 482.1147 525.2676 485.0344 532.0803 487.9542 538.893 492.0333 545.0777 494.9531 551.8905 498.6183 558.332 502.6847 564.527 506.3954 570.9419 510.4355 577.1532 515.0935 582.9122 519.8386 588.6063 524.9583 593.9583 530.5624 598.802 537.4653 599.0891 544.6648 597.3338 551.726 598.9087 558.5151 601.8384 565.4363 604.4727 572.3988 606.9711 579.3703 609.4444 586.3298 611.9514 593.5672 613.4459 600.9448 614 608.0854 612.6777 615.1214 610.5541 622.3897 609.1526 629.5575 607.2693 636.6844 605.233 643.8112 603.1968 650.9381 601.1605 657.9299 598.7443 664.2923 595.0898 669.8283 590.1717 674.6234 584.5649 679.4027 578.9978 684.514 573.729 688.8759 567.7489 693.621 562.0548 697.9543 556.0914 701.1178 549.3917 702.6733 542.3864 701.7195 535.0362 700.7117 527.6932 699.7632 520.3423 698.715 513.0048 697.3526 505.7342 694.7654 498.8395 690.7002 492.7002 685.1868 487.7912 678.8124 484.0624 671.8237 482 664.4376 482.3661 657.2572 484.0286 650.3924 486.8038 643.4988 489 636.0867 489 628.6747 489 621.4031 488.3156 614.5451 485.515 607.6941 482.7451
595 612 587.4663 611 579.9346 609.9836 572.435 608.4907 564.8551 607.4079 557.6132 605.1199 550.1862 604 542.7014 602.7718 535.2014 601.3145 528.8262 597.5218 522.607 593.0714 516.0289 589.1594 509.2416 590.3792 503.5674 595.4326 498.1532 600.8468 493.6574 607.0139 490.4507 613.9484 488.2108 621.2622 486.1073 628.6244 483.1377 635.6787 480.1215 642.7164 478.9608 650.2745 478.107 657.8564 479.0647 665.453 480.2866 673.0032 482.5594 680.3053 485.5756 687.343 488.4127 694.4444 490.5162 701.8067 493.7329 708.444 499.3458 713.615 504.2174 719.5218 509.0502 725.4603 513.6914 731.537 518.6848 737.2374 524.567 742.1391 530.6526 746.7684 537.494 749.9983 544.4821 752.9898 551.4664 755.9904 558.8286 758.0939 566.0061 760.7169 573.2303 763.2087 580.7763 764 588.3989 764.5499 596.0277 765 603.6561 764.543 611.1812 763.2047 618.6095 761.3476 626.0875 759.7681 633.6809 758.8298 641.1034 756.9557 648.1333 753.9238 654.7813 750.125 660.2361 744.7639 666.71 740.7371 673.358 736.9383 680.006 733.1394 686.3618 728.8844 692.1217 723.8783 697.2959 718.2449 701.3523 711.8447 704.2198 704.7473 706.3208 697.4332 707.2706 689.8355 708.4307 682.2771 710.2878 674.8489 712 667.4028 712.028 659.7476 712.8736 652.1376 713.8077 644.538 714.7575 636.9403 712.9981 629.6616 708.918 623.3016 704.6876 616.9532 701.5058 610.0155 697.4124 603.8437 690.8811 600.2203 683.4529 598.3632 675.9796 596.7475 668.3693 596 660.7147 596.0357 653.117 596.9854 646.4544 600.7404 639.3207 603.5047 632.2587 606.4605 625.1129 609.2077 617.761 611.3097 610.2263 612.5967 602.6286 612.4536
560 760 555.9874 757.9937 552.1885 755.6414 548.5434 753.0289 544.6465 750.8232 540.6338 748.8169 536.392 747.4784 532.0142 746.5036 527.6619 745.4155 523.2268 745 518.808 745.548 514.3773 746 510.1137 746.9431 506.4988 749.5012 503.3265 752.6735 499.6652 755.1674 496.1442 757.8558 493.2791 761.2945 490.9471 765.1058 488.3252 768.6748 485.8318 772.3364 483.4242 776.101 481.4876 780.0495 479.8928 784.2144 477.2394 787.7606 476.5361 791.6804 477 796.1208 477.5113 800.5564 478.4837 804.9348 479.5718 809.2871 481.6324 813.1765 483.987 816.9739 486.5705 820.5705 489.7428 823.7428 493.1667 826.625 496.9629 828.9815 500.8378 831.2252 504.4716 833.8537 508.3038 836.1519 512.0719 838.5539 515.857 840.9285 519.8696 842.9348 523.4881 845.4881 527.1002 848.0501 531.1128 850.0564 535.2064 851.8825 539.4774 853 543.9051 852.5237 548.2817 851.5437 552.663 850.5843 556.858 849.071 561.029 847.4927 565.407 846.5186 569.7869 845.5533 574.1392 844.4652 578.5183 843.4963 582.749 842.1255 586.7617 840.1192 590.7743 838.1128 594.4127 835.5873 598.0049 832.9976 601.3534 830.1955 604.558 827.221 608.4611 825.0259 612.1094 822.4179 615.5012 819.4988 617.574 815.704 618.5354 811.3231 618.4865 806.9461 616.8908 802.7816 615.395 798.58 613.2854 794.7139 611.4315 790.7261 611 786.293 611 781.8067 611.5255 777.3724 612 772.9331 612 768.4469 610.8687 764.3031 607.3882 761.6941 603.0657 761 598.835 762.0825 594.638 763.5905 590.2857 764.6786 585.9334 765.7667 581.5443 765.3089 577.3959 763.698 573.0744 763 568.6544 762.3309 564.2845 761.3211
228 34 224.6995 33.3399 221.4511 33.5163 218.1637 34 215.7785 32.1677 213.6124 29.6124 210.92 27.6133 208.4018 25.4018 205.346 24.1153 202.1529 23.051 198.9597 21.9866 195.7666 20.9222 192.5638 20.109 189.2985 20.9254 185.9448 21.0184 182.7516 22.0828 179.6128 23.2581 176.8404 25.1596 174.4604 27.5396 172.2786 30.0821 169.9936 32.3355 167.1059 33.8941 164.5008 35.9995 162.1335 38.2998 160.0649 40.9351 158.4119 43.7644 157.3475 46.9576 157.7169 50.1507 159.3704 53.0557 160.7055 56.1164 162.3504 59.0256 164.5519 61.5519 166.932 63.932 169.7205 65.8137 172.1677 68.1118 174.9682 69.9788 178.1376 71.0917 180.9382 72.9588 184.0914 74.0914 186.6325 76.2108 189.7241 77.4827 192.5982 79.1994 195.7913 80.2638 198.9845 81.3282 202.1776 82.3925 204.8015 84.2022 206.6685 87.0028 208.8033 89.5356 211.6886 91.2295 214.8817 92.2939 218.0748 93.3583 221.1954 94.5977 224.2184 96.0728 227.4116 97.1372 230.6184 98.1546 233.8837 98.9709 237.0794 100.0265 240.2787 101.0697 243.5441 101.886 246.8959 102 249.7139 100.1907 253.0214 99.9946 256.2868 99.1783 258.8602 97.1398 259 93.8319 259 90.4661 260.6085 87.5872 263.2133 85.5244 264.587 82.6519 265.5259 79.4222 266 76.1333 266 72.7674 266 69.4016 267.0896 66.3656 268 63.2754 268.6611 60.0168 267.3779 57.3779 264.6555 55.5518 261.4624 54.4875 258.482 52.988 255.4626 51.6157 252.215 50.7383 249.1421 49.4281 246.2493 47.7498 243.4481 46.1722 241.5811 43.3716 239.5711 40.714 236.7705 38.847 233.9657 36.9886 230.8006 35.867
208 87 205.2629 84.2629 202.3639 81.788 198.6621 80.6655 195.375 79.0625 193.2279 75.8418 190.6742 73.0057 187.5277 70.7639 184.0656 69.0328 180.2025 69 176.3317 69 175.1417 72.4334 174.2028 76.1886 172.643 79.7141 170.6504 83.0245 170 86.6983 170 90.5691 169.6508 94.3969 168.712 98.1522 168 101.9353 168 105.8061 168 109.6769 168 113.5477 167.1709 117.3164 165.584 120.8319 165 124.5648 165.5907 128.3629 166.5295 132.1181 167 135.931 167 139.8018 167.1631 143.6525 168 147.4203 168 151.2911 168.0393 155.157 168.9781 158.9123 169.9169 162.6675 170 166.528 171.6962 169.6962 174.753 172.0647 177.6348 174.6348 180.3719 177.3719 183.3049 179.8699 186.7788 181.4447 190.4143 182.7072 193.8765 184.4382 197.3386 186.1693 200.8007 187.9004 204.5391 188.8848 208.2943 189.8236 212.1434 190 215.8595 190.9532 219.7227 191 223.4312 190 227.2865 189.9045 231.0105 189 234.8813 189 238.6998 188.575 242.2479 187.168 245.4686 185.0209 248.1262 182.3107 250.2733 179.09 251.8098 175.5706 251.2071 171.8283 251 167.983 251 164.1122 251 160.2414 251 156.3706 251.3638 152.5446 251.6054 148.8162 250.5255 145.102 249.4611 141.3834 247.6617 137.9926 245.5146 134.7719 242.5512 132.3675 241 128.954 240.7776 125.1105 239.7899 121.3696 239.4342 117.6974 240 113.9184 239.3826 110.1478 239 106.3391 238.1994 102.5982 235.304 100.2027 231.6671 98.9168 227.9138 97.9713 224.2245 96.8061 220.5448 95.6965 217.2294 93.7431 213.9246 91.9246 211.1876 89.1876
220 188 213.4861 189.8611 206.8528 188.7706 200.455 186.7275 194.2376 184.0792 187.684 182.4473 181.1545 180.7182 174.9719 177.986 168.4302 177 163.6614 181.1732 160.4438 187.1123 157.0251 192.9581 150.3658 193.8943 143.6653 193 137.1134 193.9433 131.6409 197.6988 127.6896 203.184 126 209.4905 124.7874 216.0315 121.9185 222.1631 121 228.7208 121 235.4953 121.8867 242.2068 124.4159 248.4159 129.15 253.2501 132.5524 259.1048 135.8131 265.0163 140.1829 270.1829 144.9733 274.9733 150.1386 279.2832 155.1475 283.6844 158.2045 289.6136 161.6606 295.3258 166.2742 300.2742 171.7827 304.1885 177.9317 306.9727 184.4431 308.8409 190.3457 312.1152 196.7726 314.2575 203.1995 316.3998 209.6971 318.2424 216.3985 319.2331 223.1096 320 229.8841 320 236.6018 319.1997 243.3207 318.3349 249.3901 315.7399 255.4978 313.0006 262.108 311.6115 268.7498 310.4167 275.109 308.0962 281.0276 304.9724 285.8886 300.2595 291.1163 295.9668 297.6302 294.1057 303.3168 290.4555 308.5735 286.1887 313.072 281.16 318.4008 277.0662 324.2131 273.5925 329.9661 270.0226 335.6028 266.2648 339.7394 261.4119 342.2126 255.1811 345.6892 249.392 347.8507 243.1041 346.5604 236.4615 344.6993 229.9477 342.7078 223.4887 339.3467 217.6068 334.7039 212.7039 329.1915 208.7943 323.5547 205.0365 317.2828 202.6522 310.6438 202.6223 304.054 204.1274 297.4379 205.5089 291.4635 203.8863 286.743 199.1145 282.8288 193.5945 278.4387 188.4387 273.5863 183.7242 267.9495 179.9663 262.3128 176.2085 255.6508 175.2063 249.0857 173.5959 243.4621 175.9483 238.1443 180.1418 232.7049 184.1771 226.7222 187.1597
221 321 216.9416 319.9854 212.8795 319 208.7052 318.9263 204.643 317.9286 200.5409 317.1082 196.7517 315.3758 193.2185 313.1457 189.1963 313.9509 186.1679 316.3358 188.021 320.084 189.0657 324.1314 190.9365 327.8731 191 332.0414 191.1005 336.201 192.9714 339.9427 194.8422 343.6844 198.7162 344.929 202.2282 347.1711 205.5748 349.6811 208.0112 353.045 209.0259 357.1034 210.0746 361.1492 211.9455 364.8909 212.012 369.0602 212.8325 373.1623 212.1926 377.2296 212 381.3893 212 385.5726 212.911 389.6438 213.9256 393.7023 214.9402 397.7607 215 401.9367 217.2062 405.2062 220.1643 408.1643 223.9118 409.728 227.7384 411.3692 231.4801 413.2401 235.4841 414 239.5878 413.3531 243.6462 413.6616 247.7047 413.3238 251.8482 413 256.0315 413 260.1487 412.4628 264.2751 412 268.3836 411.5388 272.4055 410.3986 276.2716 408.8642 280.1837 407.4541 284.0672 405.9664 287.6827 403.8782 290.8386 401.1614 293.7967 398.2033 296.1098 394.7804 297.5318 390.8727 299.0076 386.9848 300.4764 383.0944 301.9054 379.1893 303.421 375.3161 304.4356 371.2577 304.5498 367.1993 303.5352 363.1408 302.5206 359.0824 301.506 355.0239 300.0621 351.1243 297.9969 347.4954 295.3128 344.3128 292.3547 341.3547 288.9719 338.9859 285.3536 336.9024 281.7134 334.8567 277.9717 332.9858 274.0801 331.52 270.3033 329.8689 267.1495 327.1495 263.492 325.4984 259.8389 323.8389 257.6597 320.3195 255.0851 317.0851 252.127 314.127 248.9284 311.4463 246.0166 308.5249 242.8975 305.9487 238.9381 305 234.9918 306.0041 231.6166 308.3834 228.9477 311.5785 226.515 314.9799 224.0802 318.3798
276 405 270.3995 409.0003 263.8773 410.6403 257.0172 411 250.1347 411 243.4959 412.5014 236.7666 413.8722 230.4377 416.4499 225.0634 420.7493 219.8129 425.1871 214.2446 428.9185 207.7154 431.0949 201.1861 433.2713 196.1401 437.5749 192.398 443.3367 190.0682 449.7955 191 456.5841 191 463.4666 191 470.349 191.3669 477.2011 192.9585 483.8756 195.8466 490.0776 200.6237 494.8989 205.1984 499.998 211.2112 503.0352 217.7916 504.6333 222.9327 509.1659 226.6237 514.8712 229.5807 520.9759 234.1282 526.1282 238.9948 530.9948 244.2373 535.428 249.1925 540.1925 254.9225 543.9535 260.7505 547.6004 266.1248 551.8998 271.7171 555.8585 278.0655 558.3443 284.8543 558.5243 291.5039 556.832 298.1935 555.3011 304.573 552.9181 311.3388 551.8064 317.3145 548.3917 323.0696 544.6203 329.0048 541.1401 334.8145 537.457 340.2694 533.2755 346.3023 530.5872 353.1266 530.3038 359.9011 530.5247 366.5174 528.7044 372.493 525.2897 377.8387 520.9678 381.9791 515.5313 386.2279 510.1266 389.4446 504.1477 391.3469 497.5719 392.795 490.88 395.2695 484.461 398.4973 478.4032 402.9034 473.116 403.8349 466.3205 404.6886 459.4911 405 452.6281 405 445.7456 405.3891 438.8874 405.7573 432.0581 404.6938 425.2856 401.9756 418.9635 398.1579 413.2369 394.7266 407.2716 389.2959 403.3119 382.9249 403.1643 376.1892 403.5236 369.4417 402.2691 362.8811 400.2054 356.4046 397.9149 349.6134 396.855 343.1692 394.4384 336.8217 391.7807 330.4957 389.0696 324.1698 386.3585 317.5927 384.5741 310.7686 384.3188 304.1016 385.8136 297.8577 388.6854 292.3145 392.6855 287.4479 397.5521 282.0668 401.7599
350 529 343.5344 531.771 337.5279 535.4201 331.4807 539.0111 325.538 542.7586 319.7872 546.8085 313.7849 550.405 307.4455 553.2436 302.146 557.854 296.7831 562.3301 290.6113 565.6944 284.7868 569.5706 280.0351 574.7061 275.1976 579.8024 270.6637 585.1704 269.0182 591.8907 269 598.9236 271.4946 605.3957 276.6507 610.0845 280.7452 615.7452 286.1748 620.0874 292.1534 623.7227 297.6463 628.117 301.7979 633.5957 305.7151 639.3939 308.5741 645.7222 311.5435 652.087 315.7567 657.6958 321.2011 662.1341 327.0558 666.0335 332.9905 669.7924 338.6992 673.8496 345.1403 676.6115 351.9532 678.3255 358.8919 679.482 365.8444 679.4508 372.2007 676.8662 378.6201 674.3967 385.5588 673.2402 391.9849 670.5076 398.2766 667.3617 404.9062 665.0313 411.6109 667 417.5872 664.8838 422.595 660.0041 428.2482 655.8346 434.1011 651.9326 440.4444 649.1389 447.315 647.6693 454.1553 646.1918 460.4395 643.3408 464.3414 637.4878 468.2809 631.6629 472.7842 626.2589 476.715 620.4275 481.1744 614.9907 484.8502 609.0122 487.6562 602.5834 489.4536 595.825 490.769 588.9241 492.243 582.0564 493.1316 575.0785 494.1109 568.1127 494.9834 561.1326 494.1441 554.1526 494 547.1272 493.3913 540.1307 491.4718 533.4343 488.3638 527.1366 484.5467 521.2561 480.0434 515.8521 475.4023 510.6015 469.4584 507 462.424 507 455.3896 507 448.3988 507.7002 441.5607 509.2684 434.6288 510 427.6961 510.826 420.8283 512.3102 413.9073 513.5232 407.0547 515 400.0204 515 393.5531 512.237 386.7594 510.4399 381.3083 513.6917 375.4989 517.572 369.141 520.5436 363.0218 523.9869 356.731 527.1345
77 48 72.3062 49.3469 68.2786 51.9619 65.1191 55.6607 61.5528 58.8943 59.362 63.276 57.0465 67.5891 54.5881 71.8238 52.3973 76.2054 50.341 80.6474 48.6876 85.2495 47.5953 90.0236 46.1667 94.6667 43.9758 99.0483 41.991 103.5224 40.4591 108.1638 40 113.006 40 117.9048 39.4502 122.7492 39 127.6034 39.6868 132.4342 41.2263 137.0658 42.6829 141.7315 44.3338 146.3344 46.3885 150.7771 49.4972 154.4972 53.3501 157.5126 57.655 159.8275 62.038 162.0152 66.5864 163.8346 71.3239 165.0648 76.1207 166.0483 80.6691 167.8677 85.5424 168 90.4412 168 95.3334 167.9333 100.1356 166.9661 104.85 165.66 109.3838 163.8081 113.7654 161.6173 118.0259 159.2306 122.0967 156.5613 126.6215 154.6893 131.0639 152.6454 135.7726 151.3068 140.5631 150.2874 145.3667 149.3267 150.1704 148.3659 154.816 146.8736 158.8007 144.1993 162.4308 140.9269 166.5092 138.2454 171.0729 136.5854 175.7768 135.2893 179.8564 132.8581 182.7957 128.9391 185.6302 124.9496 188.0574 120.7129 189 115.9075 189 111.0087 188.041 106.2049 187.0802 101.4012 184.991 96.985 182.4706 92.7843 178.8127 89.6095 175.6703 85.8937 172.731 81.9746 170.6331 77.5828 168.8137 73.0343 166.3754 68.8338 163.4361 64.9148 160.4968 60.9958 157.3 57.3 153.6832 54.0124 149.6753 51.2052 145.4056 48.8514 140.6306 47.7718 135.7956 47 130.8999 46.975 126.3786 45.3786 122.8879 41.9551 118.3395 40.1358 113.5979 39.0804 108.7942 40.0412 103.9904 41 99.0916 41 94.2862 40.0572 90.7424 43.2576 86.2259 44.7548 81.6123 46.3551
114 163 109.0703 165.3719 103.9316 167.2137 98.5644 168.2871 93.1615 169 87.6881 169 82.2525 169.4579 76.8239 170 71.4019 170.5196 66.0348 171.593 60.6676 172.6665 55.3004 173.7399 49.9333 174.8133 44.8017 176.6793 39.7197 178.7121 34.8401 181.1599 30.9744 185.0342 27.6903 189.413 24.4908 193.8486 21.7652 198.5869 20.1413 203.7065 21 209.0949 21 214.5683 21 220.0418 21 225.5152 21 230.9887 21.4829 236.4143 22.5563 241.7815 25.2705 246.2705 29.4221 249.8166 33.8009 253.1006 38.1796 256.3847 42.5584 259.6688 46.48 263.48 49.8428 267.7904 53.6851 271.6851 57.0225 276.0169 61.5015 279 66.9561 279.1912 72.3232 280.2646 77.4782 281.8869 82.3664 284 87.7849 284.4462 93.1282 285.6256 97.7835 288.2268 102.2594 291.3557 107.2774 293 112.7135 292.5478 118.1124 291.6479 123.4536 290.5155 128.6679 288.8664 134.0014 287.6662 139.2017 285.9664 144.6007 285.0665 149.9702 284.006 155.369 283.1052 160.768 282.2053 165.6225 279.8265 170.3159 277.0105 175.0094 274.1944 179.2288 270.7712 182.8545 266.6819 186.049 262.2517 189.1889 257.8111 192.4737 253.5789 194.2403 248.3994 196.1209 243.2748 197.0207 237.8758 197.9205 232.4768 198 227.01 198 221.5365 196.4388 216.3164 193.4476 211.8095 189.7683 207.7683 185.8979 203.8979 182.3264 199.7685 178.9617 195.4522 175.3502 191.3502 171.1566 187.894 166.6005 184.8804 162.2603 181.5562 157.6428 178.6428 153.7488 174.799 149.4748 171.3798 145.1076 168.0807 140.4219 165.2531 135.2742 163.4247 129.9259 162.321 124.5269 161.4211 119.2965 162.0814
170 123 166.494 126.506 162.9946 130.0161 161.4267 134.7198 159.1433 139.0945 156.3584 143.1888 153.0949 146.9051 150.1075 150.7849 149.9217 155.3042 151.6498 159.9493 153.3542 164.5903 155.9052 168.8419 157.773 173.4324 159.6144 178.036 162.0168 182.3613 164.5678 186.613 167.1188 190.8646 169.9205 194.9205 173.4265 198.4265 176.9324 201.9324 179.9176 205.8901 183.7645 209.0116 187.7008 212.0256 191.859 214.7154 196.3351 216.7784 201.0738 218.2148 205.9413 219.1569 210.8321 219.972 215.7879 220 220.6816 220.7803 225.6216 221 230.5798 221 235.5035 220.5828 240.4135 220 245.3645 219.9271 250.2144 218.9143 254.818 217.0728 259.0835 214.5499 263.3351 211.9989 267.1331 208.8669 270.1926 205.0123 272.9029 200.8714 276.0002 196.9997 278.9751 193.0331 279.9643 188.1787 281.5103 183.4691 284.411 179.589 288.5171 176.9932 292.6151 174.3849 296.121 170.879 299.2804 167.1588 300.5261 162.3694 300.3835 157.534 299.181 152.7238 298.1739 147.8697 296.1793 143.3585 292.7775 139.7775 289.5392 136.0785 287.6322 131.5289 285.9484 126.8968 284.3118 122.2472 284 117.3273 284.6953 112.5938 281.6705 108.6705 278.1645 105.1645 274.6585 101.6585 270.9099 98.4324 266.8609 95.5739 262.8612 92.6459 258.7529 89.8765 254.3182 87.6591 249.8834 85.4417 245.3173 83.5793 240.5623 83.8126 236.5076 86.6193 231.8054 88.0486 226.9643 89 222.0448 89.391 217.3425 90.8287 212.7307 92.5673 208.1608 94.4196 203.4489 95.8878 198.6349 97.073 193.8363 98.1637 190.4746 101.788 187.3738 105.6262 183.8678 109.1322 180.0153 112.2386 175.9499 115.0669 172.9749 119.0334
196 254 192.5449 254.4936 189.0897 254.9872 187.8684 258.1974 185.9138 261.0862 183.3479 263.4347 180.4439 265.3707 177.5398 267.3068 174.6905 269.3095 172.0852 271.6099 169.3041 273.6959 166.6305 275.913 163.7265 277.849 160.9993 280.0007 158.2718 282.1521 155.6129 284.3871 153.1449 286.8551 150.677 289.323 148.209 291.791 144.9008 292.7748 141.5698 293.8101 140.0862 296.7413 139 300.0553 139 303.5455 139.3275 306.9825 140.7564 310.1346 142.3947 313.1842 143.8743 316.3115 145.8103 319.2155 147.9514 321.9514 150.1134 324.6702 152.3378 327.3378 155.1248 329.4166 158.3133 330.7711 161.3017 332.5345 164.5149 333.8383 167.9789 334 171.4691 334 174.9593 334 178.2873 335 181.7775 335 185.1 336.0333 188.4111 337.137 191.7385 338.1846 195.1266 338.9789 198.5693 338.4051 202.026 338 205.4709 337.6323 208.838 336.7207 212.2113 336 215.7015 336 219.1305 335.6232 222.2644 334.1571 224.993 332.007 227.8479 330.076 231.0285 328.6572 234.1749 327.2167 237.0789 325.2807 240.1207 323.6264 243.2558 322.1628 245.7732 319.8402 247.4043 316.787 248 313.3935 248.5085 309.9659 249 306.5362 250.0839 303.3741 251.5815 300.2556 253.2018 297.1972 254.6487 294.054 254.423 290.6918 253.4478 287.3433 251.8494 284.2741 249.6148 281.6148 247.1469 279.1469 244.6789 276.6789 241.5998 275.1999 238.2887 274.0962 234.9092 273.2273 232.1947 271.1947 229.3251 269.2168 226.4211 267.2807 223.169 266.0563 219.7869 265.1967 216.3209 265 213.3629 263.242 210.8405 260.8405 208.3725 258.3725 205.8877 255.9252 202.9804 254 199.4902 254
175 321 171.7183 321 169.1874 322.8126 166.867 325.133 164.4263 327.2868 161.8071 329.1929 158.9696 329.3232 155.7537 328.9179 152.621 328 149.3393 328 146.6266 329.3734 144.3061 331.6939 143.0991 334.7026 141 337.1398 141 340.4215 140.4614 343.6157 140 346.8225 140 350.1042 141 353.1498 141 356.4314 140.6811 359.6378 139.4438 362.6685 138.1601 365.6798 135.9699 368.0904 134.904 371.192 133.6015 374.1956 132.383 377.234 132 380.4252 131.144 383.568 130.7387 386.7839 130 389.9457 130 393.2274 130.6749 396.3497 131 399.5546 133.0035 402.007 134.7449 404.7449 137.0654 407.0654 139.3859 409.3859 142.0079 411.3386 145.0893 412 148.371 412 151.5734 411.3566 154.7183 410.4272 157.7268 409.1366 160.7401 408 163.9913 407.7522 167.1803 407 170.462 407 173.7437 407 176.935 406.2662 179.8171 404.7886 182.5476 402.9682 185.4903 401.6274 188.6947 401 191.9764 401 195.2308 400.8846 198.166 399.417 200.9547 397.6969 203.4321 395.5679 205.3749 392.9377 206.9636 390.0728 208.5349 387.1977 210 384.3596 210 381.078 210 377.7963 210 374.5146 210.6711 371.3156 211 368.0744 211.6697 364.9955 213.2793 362.162 213.7568 359.0272 213.051 355.847 214 352.7193 214 349.4376 214 346.156 214 342.8743 213.2193 339.829 211.2339 337.2339 208.6255 335.3128 205.6715 333.8905 202.6125 332.7417 199.8998 330.8998 197.5793 328.5793 194.9511 326.6341 192.4878 324.4878 190.1673 322.1673 187.5413 320.2707 184.5596 319 181.2995 319.1751 178.1158 319.971
252 292 251.1372 296.314 250.2744 300.628 249.2723 304.9107 248.2053 309.1788 249 313.3168 249 317.7163 248 321.9534 249 326.1168 249 330.5162 249 334.9157 249.5881 339.1763 251 343.3162 251.7672 347.5345 253 351.7167 253.6692 356.0075 255.3533 360.0599 256.7445 364.2336 258.4286 368.2859 259.8199 372.4596 260 376.8298 260 381.2292 260 385.6286 260.9576 389.8727 263.6426 393.2851 266.5457 396.5457 269.9493 399.2995 273.6368 401.6368 276.7477 404.7477 279.8585 407.8585 283.6422 409.8807 287.4167 412 291.8162 412 296.2156 412 300.5322 411.4893 304.7058 410.0981 309.0337 409.3277 312.7013 407.2987 315.5909 404.0151 317.8544 400.2426 319.5288 396.1779 322.4447 393.0442 326.0081 390.496 329.9431 388.5285 332.9307 385.4258 335.6349 381.9563 338.194 378.418 339.5852 374.2443 341.5887 370.3522 344.325 367.0062 346.8264 363.9587 346.1032 359.6191 345.3799 355.2795 345 350.9115 345 346.5121 345 342.1126 343.309 338.1816 341.0455 334.4091 338.782 330.6366 336.5185 326.8642 334.9275 322.7824 333.7589 318.5534 333.0356 314.2138 331.4466 310.1165 329.989 305.9671 328.5978 301.7935 327.2066 297.6198 325.6087 293.5218 324.1271 289.3813 322.4782 285.3478 319.7299 281.9124 317.3377 278.2295 314.7276 274.7276 311.4858 271.8286 307.3121 270.4374 303.0422 269.4084 298.7148 268.6191 294.4568 267.6741 290.6844 265.4106 286.3987 265 282.0264 265.3289 277.7278 266.1633 273.9553 268.4268 270.1828 270.6903 266.2413 272.5862 262.0676 273.9775 258.489 276.511 255.5122 279.7317 253.2517 283.4966 252 287.6006
337 380 335.2742 381.7258 333.5483 383.4517 331.8225 385.1775 330.0966 386.9034 328.3708 388.6292 326.6449 390.3551 325.3164 392.3673 323.3441 393.3279 321.3368 394.6632 319.5687 395.8626 318.1733 397.8267 317 399.7814 317 402.2221 317 404.6628 317 407.1036 317 409.5443 317 411.985 316 414.0115 316.3198 416.3198 318.0456 418.0456 319.4879 419.9758 320.2091 422.2091 321.9349 423.9349 323.8358 425.4179 325.8055 426.8055 327.7514 428 329.8429 428.8429 332.1546 429.1546 334.2451 430 336.4849 430.4849 338.7123 431 341.153 431 343.5938 431 346.0345 431 348.4752 431 350.9159 431 353.287 430.571 355.6351 430 358.0719 429.976 360.3874 429.2042 362.7949 429 365.1722 428.6093 367.4987 427.8753 369.8666 427.2834 372.2071 426.5976 374.3895 425.6105 376.1357 423.9095 378.1665 422.5556 380.0175 420.9825 381.8747 419.4168 383.9055 418.063 385.6456 416.3544 387.3714 414.6286 389.0435 412.8695 389.8153 410.554 390.5871 408.2386 391.359 405.9231 392.1308 403.6076 392.9026 401.2922 393 398.8673 392.5024 396.5073 391.5274 394.2912 390.1736 392.2604 388.4954 390.4954 386.7696 388.7696 385.0437 387.0437 383.3179 385.3179 381.592 383.592 379.6659 382.1106 377.6351 380.7567 375.6043 379.4028 373.7877 377.7877 371.8961 376.264 369.8855 374.8855 368.1596 373.1596 366.157 371.7714 364.2575 370.2575 362.3574 368.8393 359.9895 368.2474 357.5793 368 355.3909 368.6091 353.5763 370.2119 351.3932 371.3034 349.2102 372.3949 346.9681 373.344 344.6725 374.1637 342.4895 375.2553 340.4517 376.5483 338.7258 378.2742
292 402 285.644 402 279.387 401 273.031 401 266.8799 402.4629 261.3383 405.4411 257.0332 409.9502 253.5075 415.2387 249.4728 420.0182 244.0573 423.2693 237.9466 425.0178 231.9156 427.0241 225.8042 428.7702 219.523 429.6846 213.2385 430.6269 208.1103 433.8897 203.4099 438.1584 198.4047 442.0635 193.5816 445.9763 191.0778 451.8184 191 458.1584 191 464.5144 191 470.8704 191.5977 477.1839 192.4966 483.476 193 489.7962 192.4087 496.0694 190.8263 502.2157 190.1409 508.4933 191.8871 514.6047 196.9465 518.2976 201.599 522.599 206.64 526.4267 211.4887 530.4887 215.7954 535.1545 220.0544 539.8435 225.0843 543.7229 230.4446 547.0556 236.7515 547.8439 243.0465 547.2791 249.3827 547 255.7387 547 262.0947 547 268.4507 547 274.7885 547.2555 281.0033 548.43 286.8454 550.9338 292.9497 552.6999 299.0612 554.4461 304.4717 557.6038 310.3062 555.949 316.5005 554.6997 321.887 551.3348 327.3382 548.2206 333.1404 545.7157 338.4169 542.1873 343.7534 538.748 348.4664 534.5336 352.9608 530.0392 356.2817 524.6244 360.5654 520.0608 365.2094 515.9844 369.0334 510.9666 373.8598 506.8551 376.5592 501.3223 379.553 495.7449 382.0379 489.9052 384.552 484.08 387.8221 478.6298 390.4164 472.9182 391 466.62 390.2673 460.3366 388.4211 454.2633 385.415 448.6916 381.571 443.6568 376.6448 439.6448 372.2791 435.0389 367.807 430.6842 362.3568 427.4141 356.9066 424.1439 351.4564 420.8738 346.0061 417.6037 340.188 415.0752 334.7234 411.8341 329.2131 408.6852 323.3117 406.3247 317.2388 404.6055 310.9467 403.7067 304.6409 403 298.2921 402.8989
275 548 268.1037 548 261.2318 547.7053 254.3939 547 247.5317 547.4114 240.6842 548 233.8316 548.5281 227.0148 549.5693 220.2016 550.6331 213.5151 552.2814 206.9391 554.3536 200.3968 556.5344 194.0146 554.8634 187.2955 554 180.6867 555.7711 175.1801 559.8559 170.917 565.249 168.7362 571.7914 166.6138 578.3518 164.6768 584.9696 162.2872 591.4255 159.7071 597.7576 159.367 604.5693 160 611.4206 160.7327 618.198 162.4749 624.8493 164.017 631.5596 166.0493 638.148 168.7396 644.4793 171.8238 650.6475 175.665 656.3313 179.9731 661.7164 184.2812 667.1014 189.0627 672.0627 193.48 677.35 198.2878 682.2878 203.5986 686.6789 208.9837 690.987 215.1434 694.086 221.1024 697.5512 227.3659 700.3903 233.9836 702.3279 240.4387 704.7193 246.9778 706.663 253.4543 708.909 260.0852 710.5836 266.9121 711.5589 273.7479 712.4685 280.6111 713 287.5073 713 294.3895 713.1985 301.1815 713.6624 307.8125 711.7679 314.4576 709.9428 321.3006 709.0874 327.5378 706.2311 333.8637 703.487 339.7094 699.8604 344.4219 694.8937 349.4041 690.1632 354.4871 685.5129 359.7811 681.146 365.1408 676.8592 369.8263 671.8084 374.0755 666.3868 377.9008 660.6487 381.7262 654.9107 385 649.0056 384.7553 642.1436 382.8608 635.5127 380.939 628.8932 377.5175 622.9056 372.1298 618.7532 367.4544 613.7453 363.4348 608.1522 360.0727 602.1454 355.5448 597.1207 350.0182 593.0121 344.2801 589.1868 338.7306 585.1089 333.3026 580.8684 327.5021 577.144 321.642 573.5704 317.2271 568.2725 312.8937 562.9114 307.5958 558.4965 301.3742 555.5889 295.0355 552.8723 288.4984 550.7138 281.7453 549.3922
279 713 273.87 713 268.8034 712.3607 263.7091 712 258.5978 712.3003 253.5075 712.9366 248.4712 713.9058 243.8414 716.0793 239.2246 718.3102 234.4615 720.2154 229.7402 722.1949 225.5933 725.2034 221.0049 727.4976 216.3562 729.6575 211.7878 731.9091 207.4725 734.611 202.7568 736.6216 198.0986 738.7605 193.3966 740.8017 189.0396 743.4703 186.0417 747.3959 184.436 752.2558 184 757.3321 184 762.4621 184.7045 767.5223 185.7105 772.5526 186.7166 777.583 188.6479 782.2959 190.6128 787.0321 192.828 791.656 194.7624 796.4059 198.5921 799.6941 201.7721 803.6961 205.3045 807.406 208.3279 811.5466 210.9673 815.9455 214.5825 819.5825 218.2375 823.1781 222.3018 826.3018 226.0513 829.7885 230.3408 832.5363 235.0634 834.5317 239.8109 836.3622 244.8777 837 249.9477 837.4869 255.0145 838 259.9196 839.1678 264.8332 840.5666 269.8805 840.5199 274.9675 840 280.0567 839.5887 285.0994 838.6501 290.1756 838 295.3056 838 300.4044 837.8382 305.1674 835.933 309.9305 834.0278 314.6935 832.1226 319.2811 829.8314 323.68 827.192 327.3635 823.6365 330.5379 819.6161 331.855 814.7248 332.8611 809.6945 333.7269 804.6384 335.2883 799.7792 336 794.7863 336.5497 789.7018 337 784.6091 337 779.4791 337 774.3491 337 769.2192 337 764.0892 337 758.9592 336.3977 753.9961 333.7182 749.6242 330.4857 745.6914 326.0868 743.0521 321.331 741.1324 317.1812 738.1359 312.7953 735.4772 309.0284 732.0284 306.3562 727.7124 305.2876 722.7255 305 717.6194 303.43 712.86 298.8883 711.3147 293.7844 711 288.6544 711 283.9402 712.3732
261 839 256.1611 837.0644 251.0597 836.0119 245.9537 834.9769 241.3215 832.5929 236.8462 829.9231 232.1538 827.6615 227.4097 825.5573 223.1184 822.6474 218.3792 820.5344 214.0315 817.8063 209.0845 817.6103 206.3436 821.6256 206.7442 826.7212 207 831.9075 207 837.1192 205.5104 841.9792 204.2017 846.9913 203.1797 852.1017 201.079 856.8421 198.4095 861.3175 197.134 866.33 195.3182 871.2045 194.1459 876.2703 195.0675 881.3377 196.0896 886.4481 197 891.5696 197.1532 896.7661 198.1753 901.8765 199.3738 906.9345 201.3725 911.745 203.809 916.3484 206.7625 920.5719 210.9318 923.6989 214.6156 927.2311 216.7858 931.9646 218.8687 936.7374 221.6092 941.1455 225.0461 945.0461 228.9587 948.469 232.8809 951.8809 236.981 954.9905 241.3634 957.7726 245.8317 960.4159 250.9054 961 256.0155 959.9907 260.4844 957.3093 263.7662 953.3117 267.7654 949.9877 271.9044 946.8217 276.2947 944.0232 281.1603 942.3679 285.8602 940.2839 290.5768 938.1411 295.434 936.283 300.0089 933.7946 304.3788 930.9659 308.3683 927.6317 311.5533 923.6167 313.6773 918.8712 316.3586 914.4023 319.0289 909.9278 320.9644 905.0889 322.0063 899.9843 323.9418 895.1455 324 889.945 324 884.7334 323.2638 879.5827 322.2926 874.4629 322.6115 869.3308 323 864.1514 323.5031 858.9814 324.4293 853.8533 325 848.6982 325 843.4866 324.6617 838.3084 323.3175 833.2937 321.3819 828.4549 318.8075 824.1056 314.2977 822 309.0861 822 303.9549 822.418 299.3268 824.6732 295.5294 828.1882 290.6905 830.1238 285.8516 832.0593 281.0128 833.9949 276.1739 835.9305 271.2335 837.5888 266.0885 838
332 791 329.6704 793.3296 327.0477 795.3015 324.5608 797.4392 322.2313 799.7687 320.354 802.469 320 805.6563 319.2843 808.8627 319 812.1222 319.7642 815.2927 321.4139 818.1208 322.7077 821.123 324.6759 823.6759 325.8969 826.6906 326.9387 829.816 327.752 833.008 328 836.2719 328 839.5664 328 842.8609 329.7503 845.6255 330.8995 848.6984 331.9413 851.8238 333.7244 854.5867 335.5519 857.3278 338.3591 858.7864 341.4845 859.8282 344.7511 860 347.8893 860.9631 351.1778 861 354.3454 861.7818 356.8417 863.8417 358.7032 866.5549 360.9513 868.9513 364.06 870.02 367.1955 871 370.49 871 373.7442 870.7519 376.8893 869.7777 380.0836 868.9721 383.209 867.9303 386.3344 866.8885 389.4598 865.8467 392.5853 864.8049 395.7107 863.7631 398.6232 862.3768 400.9528 860.0472 402.7904 857.3144 404.6179 854.5732 405.824 851.5281 406.8658 848.4027 407 845.13 406.2325 841.93 406 838.6641 406 835.3696 406 832.0751 406 828.7807 406 825.4862 406 822.1917 406 818.8972 405.2419 815.7257 403.5969 812.8953 401.7694 810.1541 399.6513 807.6513 397.3217 805.3217 394.9922 802.9922 392.4263 800.9509 390.5003 798.5008 389.0501 795.5751 388 792.5985 387.4637 789.3911 385.4789 786.9859 382.9272 784.9272 381.519 782.076 380.4837 778.9673 377.9006 777.3002 374.6548 777 371.4391 776.3598 368.2819 775.4273 365.1564 774.3855 361.9245 774 358.63 774 355.3355 774 352.1416 774.6195 349.0161 775.6613 346.15 777.2333 343.6478 779.3522 341.3182 781.6818 338.9887 784.0113 336.6591 786.3409 334.3296 788.6704
492 95 486.7755 95.0449 481.7197 96.2242 477.6366 99.4908 473.0522 101.9739 468.7085 104.8332 464.5916 108.0563 460.3447 111.1035 455.9948 114.0052 452.2974 117.7026 448.5999 121.4001 444.9025 125.0975 441.4216 128.964 438.7313 133.4479 436.041 137.9317 432.3589 141.6411 429.5708 146.0486 427.4701 150.8248 424.9609 155.3985 422.2706 159.8823 419.9752 164.562 418.1768 169.4696 416.4401 174.3998 414.7778 179.3331 413.8152 184.4621 412.0561 189.3368 412.9158 194.4947 414.7517 199.3793 416.4422 204.3265 418.2868 209.2171 420.2288 214.0721 423.4618 217.9694 427.5828 221.1871 432.2074 223 437.4364 223 442.6654 223 447.8944 223 453.1234 223 458.3524 223 463.5813 223 468.7449 222.2092 473.6736 220.5306 478.6054 218.7982 483.5114 216.9955 488.514 216.419 493.6949 217 498.8251 217.6084 503.769 219.3076 508.5763 221.3458 513.0651 224.026 517.9201 225.968 522.945 227.4129 528.0318 228.6064 533.2218 229 538.4508 229 542.3497 225.7377 546.5958 222.7021 551.1383 220.1462 555.1681 216.8319 557.5174 212.413 558.6714 207.3144 559.7598 202.2011 561.7907 197.4186 564.1733 192.769 566.7684 188.5369 565.25 183.7501 565.6593 178.6373 563.2248 174.2248 560.7013 169.7533 557.6378 165.6378 553.5384 162.4038 548.925 159.9625 544.6878 157.2194 542.834 152.3359 541.6489 147.2444 541 142.0796 541.6176 136.9118 541.3569 131.7844 540.1731 126.6925 539.1145 121.5725 536.9226 116.8453 534.4421 112.2561 531.0358 108.3572 526.4167 105.9667 521.6512 103.8256 516.9742 101.4871 512.1563 99.4625 507.1353 98.0338 502.2745 96.1098 497.1146 95.7049
511 220 506.3402 220.932 501.7234 222.0553 497.0635 222.9873 492.4953 224.2523 488.2976 226.4683 484.0479 228.3904 479.5297 229.7352 475.3993 232.0672 471.2537 234.3731 467.3197 237.0102 463.4185 239.721 459.6007 242.5495 457.2106 246.5788 455.0854 250.8292 452.5726 254.8547 450.2586 258.9885 447.5583 262.8835 445.6925 267.2299 444.54 271.8401 443.3874 276.4503 443 281.1547 443 285.9069 443 290.659 442.1349 295.3254 442.9857 299.9429 444.1118 304.559 445.0541 309.2165 446.3811 313.7623 448.5063 318.0127 450.9986 321.9986 454.3588 325.3588 458.0228 328.3486 461.5298 331.5298 465.2241 334.4827 469.4163 336.7082 473.6667 338.8334 477.9172 340.9586 482.4798 342.2399 486.7302 344.3651 491.0636 346.2659 495.6739 347.4185 500.3544 348 505.0656 347.5869 509.7254 346.6549 514.4127 346 519.1422 345.7716 523.7594 344.6962 528.1813 342.9637 532.8411 342.0318 537.5009 341.0998 542.2432 341 546.5735 339.2132 550.9695 337.4122 554.9138 334.8147 558.4002 331.5998 561.9917 328.5062 565.7934 325.655 569.4099 322.5901 572.7701 319.2299 576.2789 316.0408 579.8104 312.9194 582.4096 308.976 584 304.5302 584 299.7781 584 295.026 583.0731 290.3656 581.0415 286.0831 580.0862 281.4312 579.1543 276.7714 577.5273 272.3182 577 267.6676 576.3951 262.9754 574.9833 258.4582 572.7373 254.3164 569.5147 250.886 565.713 248.0347 562.1835 244.9113 559.5866 240.9666 557.712 236.616 554.8143 232.8607 551.0126 230.0095 547.2109 227.1582 542.8326 225.333 538.9157 222.6868 534.4625 221.2925 529.8027 220.3605 525.1429 219.4286 520.4332 219 515.7044 219.3279
543 339 536.9415 342 530.1748 342 523.4441 342.508 516.8811 344.0396 510.321 345.6132 504.0522 347.9739 498.1651 351.301 492.1629 354.4186 487.1346 358.8654 481.5281 362.6479 476.2117 366.8307 469.847 369.0765 463.8207 372.1434 458.6948 376.5087 455.0448 382.1939 451.1536 387.6928 448.6792 393.9246 447.5668 400.5992 446.5306 407.2857 446.4956 413.9737 448.1696 420.5088 450.3094 426.9283 453.0496 433.0991 456.0757 439.1515 460.3234 444.3234 465.1082 449.1082 469.893 453.893 475.5044 457.6696 481.3042 461.1521 487.3418 464.2051 493.1103 467.7402 498.7632 471.4579 504.633 474.8165 510.6854 477.8427 516.8431 480.6144 523.2626 482.7542 529.6821 484.894 536.2693 486 542.9947 486.4991 549.6694 486.3884 556.3597 485.3772 563.0438 485.674 569.7836 486 576.4367 484.7948 583.1028 483.6849 589.5823 481.7504 595.8019 479.0849 602.0215 476.4193 608.4828 474.4335 614.641 471.6795 620.0311 467.6408 624.3318 462.5022 628.4067 457.1119 631.8588 451.4235 634.5668 445.258 637.8329 439.3341 641.0656 433.4016 644.5817 427.6427 647.3481 421.4778 651.0503 415.8238 652.9093 409.3175 653 402.5634 653 395.7967 651.3599 389.2597 649.501 382.7533 648.3869 376.0949 648.5159 369.389 649 362.6566 648.5602 355.9212 647.652 349.2159 646.7864 342.505 645.525 335.8916 642.7477 329.7477 637.9629 324.9629 633.1781 320.1781 627.5793 316.3862 622.3365 312.1138 616.5038 308.7519 609.9657 308.7192 603.6055 310.8834 597.3859 313.5489 591.0356 315.847 584.6381 318.0122 578.2967 320.2433 571.6983 321.5579 565.4927 324.2537 559.4794 327.3471 553.8718 331.1282 548.5802 335.2099
545 497 537.8877 496.111 531.0488 494.0163 524.7793 490.544 518.1651 487.9043 511.2732 485.9352 504.5408 483.5175 498.2414 480.1609 492.6863 475.6863 487.3695 470.8956 481.0258 467.8645 473.9792 467 467.2537 468.8732 461.4293 472.9756 455.4174 476.7913 449.5699 480.8584 444.2972 485.7028 439.8261 491.2608 436.2668 497.4664 435 504.3351 434.3632 511.4575 432.7364 518.4224 431.3654 525.4419 430.3518 532.5375 431.2858 539.5002 432 546.5678 433.8654 553.3526 437.3782 559.5674 442.001 565.001 446.4078 570.6117 449.3589 577.0767 452.8514 583.2771 456.8273 589.241 461.5734 594.5734 467.2852 598.8568 473.2491 602.8327 478.5804 607.5804 484.0293 612.2234 490.7477 614.4369 497.3345 617.1672 503.8766 620.09 510.6082 622.5361 517.2397 625.2456 524.0505 627.443 531.0885 628.7269 538.1377 630 545.2823 629.674 552.3835 628.7021 559.4495 627.5859 566.3414 625.6167 573.2333 623.6476 580.0756 621.539 586.6944 618.8016 593.5074 616.6618 599.4351 612.6374 604.9415 608.0488 610.9005 604.0663 616.8644 600.0904 623.4383 597.2407 629.4554 593.3631 634.1696 587.9964 638.2564 582.1153 641.2955 575.6439 643.4778 568.8278 646.0747 562.1591 648.3238 555.3667 649.6656 548.3411 650 541.1971 649.3835 534.0678 649 526.924 649.6001 519.799 650 512.6597 649.4408 505.5268 648.0073 498.5256 645.058 492.087 640.7865 486.3438 636.4385 480.6577 631.6938 475.4626 625.3767 472.2505 618.3842 471 611.2851 471.49 604.5053 473.7474 598.1501 477.0571 591.9715 480.6856 585.8532 484.3276 578.9613 486.2968 572.1104 488.3812 565.5351 491.2324 559.0147 494.1941 552.0702 495.8216
474 608 470.4764 602.7147 466.1157 598.1157 462.0175 593.2719 458.0493 588.3116 454.596 582.9934 451.1191 577.6786 447.7698 572.283 444.5016 566.836 440.6409 561.8011 436.2338 557.2338 432.6295 552.0492 428.7962 546.9953 424.035 542.828 418.2313 540.4104 412.2051 538.4017 405.9181 538 399.8448 539.7184 394.7351 543.4119 389.7749 547.3801 383.9152 549.6949 377.889 551.7037 371.6586 552.8902 366.1256 555.9246 362.5577 561.1634 359.2491 566.5848 357.1444 572.5668 355.1357 578.593 354.0262 584.8426 355.0155 591.1088 355.9139 597.3971 357.8161 603.4484 358 609.7708 359.9362 615.8087 361.0096 622.0671 361.9079 628.3554 362.9372 634.6235 363.9815 640.8892 367.1123 646.3932 368.8574 652.501 371.9993 658.0021 370.0042 664.0295 370.9026 670.3179 371.931 676.5861 372.9753 682.8518 376.0379 688.3839 379.9253 693.4066 384.8755 696.9585 390.7357 699.3679 396.4173 702.2087 401.4659 705.8324 405.7926 710.4341 410.7528 714.4023 415.713 718.3704 421.0328 721.6776 427.1409 723.3568 433.2426 724.9611 439.0921 727.4368 445.0333 729.6778 451.149 731.307 457.4322 732.2387 463.7041 732.7566 469.951 731.683 475.9772 729.6743 482.0034 727.6655 488.0296 725.6568 493.787 723.213 498.3379 718.7973 503.7147 715.4282 508.3865 711.2269 511.2273 705.5454 514.0951 699.8811 518.0716 694.9284 522.4977 690.3779 526.1055 685.2618 527.0085 678.9746 529.0089 672.9463 529.8552 666.7104 527.0144 661.0288 523.0519 656.0649 518.5671 651.5671 513.2408 648.1445 508.2591 644.2073 503.7429 639.7429 497.9705 637.3235 493.2317 633.2317 489.6582 627.9874 485.7731 622.9664 481.8049 618.0062 478.0666 612.8799
597 613 589.8138 617.0931 582.2486 620.4068 574.6611 623.6694 567.3439 627.5178 559.9407 631.1472 552.0775 633.6494 544.0855 635.7179 536.7476 639.2524 531.3869 645.4305 528.5204 653.1584 526.6939 661.2242 524.721 669.2555 522.9582 677.3345 521.7562 685.4877 518.0575 692.885 515.1412 700.6235 513.0916 708.6334 513.8716 716.8443 516.4957 724.6551 520.9722 731.5611 526.5978 737.5978 532.8301 743.0251 540.4014 746.1338 547.8025 749.7443 554.6704 754.336 561.8367 758.4183 569.5924 761.1481 577.455 763.6706 585.2543 766.4181 593.2428 768.4054 601.455 769.3839 609.611 770.6527 617.699 772.2999 625.9157 772.7605 634.0026 771.249 641.8653 769 650.0439 768.5526 657.4569 764.9593 664.3657 760.4879 672.1568 757.7429 680.2209 755.9172 687.9648 753.0132 695.1525 748.9237 702.5499 745.2251 708.4922 739.5078 714.4562 733.7865 720.8097 728.4919 726.6367 722.7086 731.5902 716.0917 736.3167 709.3666 740.7442 702.5465 746.7481 696.9023 751.1204 690.0123 754.0243 682.2685 756.3279 674.3767 756.6463 666.1701 756.3796 657.9635 756.5946 649.7569 755.5688 641.5503 755.457 633.3437 756 625.1071 756 616.8366 755.1672 608.6687 752.6378 600.8215 748.6095 593.6533 743.5795 587.0955 738.5349 580.5489 733.4974 573.9969 727.4445 568.4603 720.4944 563.9968 713.3137 559.8935 705.9062 556.2455 698.2167 553.2062 690.4728 550.3023 682.5747 547.8937 675.0184 544.7248 667.2431 542.4054 658.9979 542 651.7095 545.0646 647.0538 551.5412 645.306 559.5522 643.5924 567.6303 640.1086 575.06 634.7319 581.2681 628.2631 586.3835 622.4858 592.217 616.4294 597.8088 609.4348 602.1801 603.3204 607.6796
725 726 722.2139 730.4717 717.6202 733.2848 713.3256 736.5395 709.1176 739.9059 705.9608 744.235 705.0749 749.5506 704.0325 754.8375 699.8422 758.1578 696.0317 761.9683 692.7049 766.177 688.084 768.9496 684.2588 772.7412 681.4157 777.3072 681 782.5809 681.7785 787.8927 683.582 792.955 686.1935 797.6558 689.7021 801.7021 692.3197 806.2992 694.3211 811.3027 696.832 816.0534 700.2053 820.2053 704.2807 823.7105 709.0735 826.0245 713.8432 828.3824 717.9042 831.9042 722.2515 834.9006 727.4287 836 732.7793 835.5368 738.0825 834.5835 743.4136 834 748.6736 833.3306 753.5488 831.0707 757.9646 828.0354 761.94 824.436 766.6074 821.7571 771.4652 819.5348 775.3119 815.766 779.6678 812.5993 784.3302 809.934 789.6266 809 795.0155 809 800.3755 808.8498 805.35 806.79 809.9709 804.0174 813.8686 800.3051 818.0911 796.9636 823.0378 794.9054 825.0543 789.9095 827.8269 785.2885 828.9909 780.0457 829.9523 774.7615 829 769.4669 829.3424 764.1439 831.4763 759.2062 834.0949 754.5257 835.2873 749.2818 837.2887 744.2783 839.1532 739.2341 840 733.9291 840 728.5402 839.8336 723.1678 838.5772 717.9429 836.8122 712.8733 835.7995 707.5989 833.2976 702.8294 830.3473 698.3473 826.414 694.707 821.5405 692.4162 816.4244 691 811.0542 691.1892 805.77 692.246 800.4857 693.3029 795.1908 693.6985 789.8597 693 784.5005 692.7001 779.2163 691.6433 773.954 691.5115 769.3002 694.0248 764.3095 695.7381 759.1545 697.2818 753.9427 698.6115 748.5923 699 743.9627 701.278 739.6516 704.5113 735.428 707.8576 733.3018 712.491 730.69 717.08 728.4257 721.9357
813 799 809.2294 800.8853 806.2004 803.7996 802.4828 805.7586 798.7122 807.6439 794.9415 809.5292 792.2454 812.6318 791.0849 816.6606 788.8438 820.2082 786.3144 823.5808 783.3896 826.6104 779.9884 829.0581 779.1616 833.1919 778.1774 837.2904 778 841.4842 778.8974 845.5895 781.2755 849.034 783.6687 852.503 786.5586 855.5586 790.2123 857.6062 793.983 859.4915 797.5616 861.7077 799.6497 865.2994 800.8325 869.3299 801.8549 873.4197 804.0096 877.0072 807.3822 879.5366 809.9101 882.8651 813.6256 884.8128 817.3963 886.6981 821.435 887.8588 825.5249 888.8812 829.6147 888.0963 833.7045 887.0739 837.8352 886.233 841.9374 885.2656 845.5964 883.2691 849.6192 882.0952 853.749 881.2502 857.9399 881 862.0614 881.7653 866.2482 882 870.4639 882 874.5996 881.3501 878.7722 881 882.8346 880.0551 884.8074 876.3853 887.6764 873.3236 889.6806 869.6387 891.566 865.8681 894.2947 862.7053 896 858.944 896 854.7283 896.8458 850.6167 897.8683 846.5269 898.8907 842.4371 899 838.2348 899.9655 834.1379 900 829.9265 900.7978 825.809 901 821.6182 901 817.4025 900.0752 813.3006 899.234 809.17 897.3234 805.4851 895.3754 801.7508 893.4901 797.9802 891.2694 794.4041 888.3625 791.3625 885.7782 788.0375 883.3809 784.5714 879.8436 782.4218 876.2771 780.1847 872.8939 777.6704 869.422 775.2813 865.683 773.3415 861.6509 772.1627 857.4553 772 853.3812 772.8729 849.5888 774.7056 845.5116 775.6977 841.4057 776.6486 837.3159 777.671 833.9781 780.0219 830.2522 781.687 827.6919 784.6162 825.8066 788.3869 823.2943 791.7057 820.0154 794.3231 816.5077 796.6615
614 126 609.102 125.1796 604.2663 126.4402 599.9491 129.0382 595.918 132.0615 591.9 135.1 588.3369 138.6631 584.7739 142.2261 581.6333 146.1556 578.61 150.1867 575.1558 153.8442 572.2485 157.9192 569.4326 162.0898 565.879 165.5907 562.0978 168.9022 559.5936 173.0319 558.6692 177.9847 558.1899 182.9494 559 187.9081 559.1557 192.9341 559.9841 197.9045 555.6677 200.3323 552.1047 203.8953 549.4837 208.1939 545.7209 211.4593 541.6898 214.4826 537.4186 217.1489 532.8575 219.257 529.177 222.4307 527.3965 227.0175 527.5917 231.9586 528.5799 236.8996 529.4763 241.8575 530 246.8531 530.7027 251.7567 532.3031 256.5157 534.2739 260.7643 538.4904 263.4904 542.0535 267.0535 545.86 270.1433 550.8304 270.9717 555.8669 271 560.9058 271 564.4965 274.4965 568.4614 277.5961 572.7436 280.2461 577.5043 281.7009 582.5136 282 587.5525 282 592.5022 282.9004 597.379 281.8484 602.0554 279.9723 606.6165 277.8767 611.5085 276.7457 616.0541 274.5783 620.7058 272.6471 625.0847 270.1865 628.8369 266.8842 632.0138 262.9862 635.5768 259.4232 639.4418 256.2791 643.5406 253.4594 647.2987 250.1342 650.339 246.3219 650.3016 241.5082 649.3134 236.5672 646.567 232.567 643.4578 228.6104 641.412 224.0299 638.2213 220.2213 635.1645 216.2193 632.1411 212.1882 629.1178 208.157 625.7317 204.4634 623.5667 199.9167 621.8391 195.1954 620.8156 190.2623 620.3287 185.3564 621.3169 180.4153 622 175.444 622.3128 170.4361 623.3722 165.5111 624.4806 160.597 624.5312 155.656 624 150.6697 623.4254 145.7015 623 140.715 622.3481 135.7406 621.3599 130.7995 618.7346 126.7346
567 276 562.6334 273.9267 557.8792 273 553.0332 273 548.2806 273.9439 543.5288 274.8942 538.7769 275.8446 534.025 276.795 529.6005 278.6997 526.0481 281.9519 522.9818 285.691 521.3705 290.1474 520.4201 294.8993 518.7909 299.4182 515.8239 303.1761 512.64 306.8133 509.7324 310.6901 506.8248 314.5669 503.9172 318.4437 501.387 322.5325 499.3331 326.8891 496.2341 330.5745 492.7016 333.746 490.8818 338.2363 488.8749 342.6257 487.9245 347.3776 486.951 352.1226 485.1512 356.622 480.8786 358.6486 476.8802 361.3398 473.7526 364.9966 472.2956 369.5219 471.3452 374.2738 470.3949 379.0257 468.7332 383.5336 467.3712 388.1442 466.4208 392.8961 466 397.7004 467.3101 402.1835 469.9369 406.2492 472.9952 409.9952 476.7242 413.0345 480.9175 415.4588 485.2996 417.5198 489.799 419.3196 494.2571 421.1928 498.1641 424.0328 502.916 424.9832 507.567 425.6866 512.3048 424.6738 517.0277 423.5945 521.6233 422.1884 525.9576 420.0212 530.0501 417.4625 534.1543 414.9229 538.4887 412.7557 543.095 411.381 547.8166 410.2959 552.5557 409.2889 557.2724 408.1819 562.0164 407.1967 566.0744 404.6942 569.6085 401.3915 570.8418 396.791 570.0203 392.0813 570.9339 387.3303 571.8843 382.5784 573 377.867 573 373.021 575.0692 368.654 576.0242 363.9032 577.1613 359.1933 578.1382 354.4473 579 349.7074 579.2761 344.8954 580.6913 340.2717 582.5913 335.8173 584.4114 331.3545 585 326.581 585 321.735 585.512 316.952 586 312.1661 586.5256 307.3721 587 302.5731 585.5363 298.0727 583.3691 293.7383 580.157 290.157 577.2196 286.3294 573.8533 282.8533 570.4266 279.4266
615 269 610.6346 270.1462 606.4409 271.8236 603.142 274.858 599.5119 277.4929 595.5802 279.7099 591.8461 282.1539 588.6523 285.3477 585.4585 288.5415 583.4048 292.3808 583.5585 296.7923 585.6018 300.6018 587.6159 304.4635 587.4248 308.876 587 313.3506 586.4377 317.8116 585.4458 322.2167 584.3504 326.5985 582.6261 330.7478 580.6062 334.7876 578.5863 338.8275 577.2225 343.11 576.127 347.4919 576 351.9929 576.8512 356.4048 577.7655 360.8274 579.4851 364.9703 580.8162 369.2649 581.9117 373.6467 584.4915 377.322 587.5945 380.5945 590.7883 383.7883 593.9821 386.9821 598.0172 389.0086 602.0571 391.0285 606.0969 393.0485 610.1499 394.97 614.5789 394.0842 619.0846 393.9788 623.4715 392.9057 627.9005 392.0199 632.2612 390.8694 636.2693 388.798 639.8827 386.088 644.37 386 648.8602 385.7849 653.2803 385 657.7128 384.6436 661.7527 382.6237 665.8596 380.7851 670.1881 379.5248 674.1839 377.6322 676.4076 373.7962 680.4475 371.7763 684.2436 369.5127 686.3536 365.5285 689.0474 361.9051 691.0904 357.8795 693.8004 354.2662 695.8711 350.2577 697.8911 346.2179 699.911 342.178 703.4541 339.4094 704.93 335.2802 705.8292 330.8542 704.3697 326.7393 701.3907 323.3907 698.6215 319.8287 695.9115 316.2153 692.8804 312.8804 689.3827 310.0371 686.0284 307.0284 683.1626 303.5502 680.1764 300.1764 676.7176 297.2882 673.1042 294.5782 669.6661 291.6661 666.0676 289.0338 662.4408 286.4408 659.247 283.247 655.8025 280.4012 651.8932 278.1699 648.251 275.5007 644.551 272.9132 640.767 270.5068 636.5542 268.8886 632.237 267.6185 628.1024 266 623.6279 266.343 619.2849 267.5717
558 237 555.2864 234.2864 552.5728 231.5728 549.4809 229.3206 545.8376 228.2094 542.1784 227.0595 538.7357 225.3679 534.9849 225 531.1473 225 527.39 225.6525 523.849 227.0755 520.5269 228.982 517.2089 230.8955 513.8618 232.7588 510.6687 234.8876 507.7045 237.2955 504.8125 239.7916 501.8267 242.1733 498.7832 244.3042 495.0602 245.235 491.4315 246.379 488.1813 248.4094 484.7335 250.0888 481.1447 251.4276 477.7725 253.2275 475.0589 255.9411 472.3453 258.6547 469.6317 261.3683 466.5502 263.6332 463.3571 265.762 459.6933 266.8267 456.4015 268.7324 452.9991 270.5005 450.4909 273.2637 448.6795 276.641 447.2669 280.1992 446.274 283.9042 446 287.7081 446.6174 291.4697 448.2538 294.8807 449.6045 298.4179 450.9869 301.9739 452.8722 305.3083 455.0009 308.5014 457.4401 311.4401 460.1537 314.1537 462.7359 316.9812 465.0454 320.0454 467.759 322.759 470.5978 325.2989 474.0321 327.0107 477.6728 328.2243 481.2384 329.6192 484.7116 331.2372 488.3829 332.3457 492.0815 333.3605 495.5105 332.993 498.7036 330.8643 501.2644 328.1033 503.3932 324.9102 505.5219 321.7171 507.6507 318.524 509.7794 315.3309 511.9081 312.1378 513.6422 308.7157 515.6849 305.4726 517.0759 301.9241 519.7895 299.2105 521.9636 296.0546 525.5454 294.7273 528.9779 293.0111 531.6961 290.3039 534.3214 287.5179 536.5738 284.4262 539.2875 281.7125 541.7853 278.822 544.3711 276.0859 547.6814 274.1593 551.0362 272.3092 554.4017 270.5328 557.7913 268.8058 560.9844 266.6771 563.8505 264.1495 565.6995 260.9015 566.7003 257.1988 567 253.3981 566.2285 249.6856 564.8432 246.1079 563.0596 242.7461 560.7136 239.7136
462 317 459.6869 313.5304 457.2018 310.2018 454.2531 307.2531 451.0669 305.311 447.0087 306 442.9032 306.5242 438.8577 307.5356 434.8122 308.5469 430.698 309 426.6317 309.8421 422.5862 310.8535 418.5407 311.8648 414.563 313.1092 410.5175 313.8794 406.472 312.868 402.4089 312 398.2389 312 394.0689 312 389.8989 312 385.7941 312.402 381.7212 313 377.6243 312.4061 373.7678 313.1161 370.1748 315.2168 366.7052 317.5299 363.6507 320.3493 361.1973 323.704 358.9067 327.1867 357.0418 330.9164 356.0113 334.9549 354.7669 338.9325 354 343.0081 353.7143 347.1429 353 351.225 353.3383 355.3533 354.456 359.3679 355.5941 363.3765 357.1165 367.2329 358.6939 371.0818 360.432 374.864 362.6086 378.4129 365.4497 381.4497 368.3983 384.3983 371.6553 386.9915 374.7601 389.7601 378.1614 392.0807 381.6915 394.2686 385.0686 396.7124 388.6536 398.8268 392.5005 400.3751 396.4253 401.7126 400.1551 403.5775 403.9597 405.2399 408.0052 406.2513 412.062 407.2124 416.154 408 420.2898 407.8551 424.0212 405.9947 428.0688 405 432.2317 404.9421 436.2801 403.944 440.3691 403.1262 444.4214 402.1447 448.4668 401.1333 452.2382 399.3809 455.3464 396.6536 458.903 394.5485 462.6328 392.6836 466.3625 390.8187 469.6541 388.3459 472.2573 385.1141 474.2661 381.4678 475 377.4711 474.588 373.3518 473.5766 369.3063 472.5652 365.2608 471.1773 361.3546 469.6271 357.5084 468.2915 353.5829 466.689 349.7561 466.5944 345.8112 468.4593 342.0814 470.3242 338.3517 472.2989 334.7011 475 331.6499 474.6323 327.6323 471.5998 324.7999 467.8973 322.8973 464.9486 319.9486
383 394 377.9841 391.9881 373.6356 388.7814 369.0009 386.0005 364.6249 382.8499 359.5843 381.0831 354.28 382.12 348.9515 382.9806 343.9331 380.9732 338.9146 378.9658 333.8962 376.9585 328.8708 374.9742 323.5623 374 318.2175 374.313 313.1541 376.1692 307.8472 377.1921 302.5609 378.2196 297.9932 381.0068 294.1712 384.8288 290.4479 388.7362 287.5078 393.2305 285.7362 398.319 284.6762 403.6191 284 408.9572 284.2672 414.3358 285.3272 419.6358 286 424.9743 285.2476 430.2572 284.2863 435.4314 285.3463 440.7315 286.7695 445.9236 289.0762 450.7936 291.6187 455.5466 294.0114 460.3485 296.7765 464.9412 299.2663 469.6885 302.2943 474.1571 305.2538 478.6718 308.4968 482.9958 312.0505 487.0505 315.8724 490.8724 319.6943 494.6943 323.918 497.959 328.6387 500.5832 333.1211 503.5908 337.9651 505.7413 343.2541 506.8508 348.5811 507.7635 353.9666 508 359.3122 508.7187 364.6939 509 370.0432 509.6739 375.3548 510.671 380.4607 512.3843 385.6962 512.384 391.0694 512 396.4272 512.5712 401.7967 513 407.1582 512.4736 412.475 511.505 417.6277 509.9489 422.6461 507.9416 427.4609 505.5235 432.2691 503.0924 436.9239 500.4609 440.8794 496.8274 443.6948 492.2631 445.7022 487.2446 447.6042 482.1875 449.1943 477.0283 450.2544 471.7282 451 466.397 450.6256 461.064 448.2731 456.2731 444.5343 452.3791 441.3923 447.9872 438.6114 443.3524 435.8024 438.7365 432.5594 434.4125 429.1943 430.1943 425.3724 426.3724 421.5035 422.6028 417.2829 419.2263 412.9658 415.9744 408.7696 412.616 405.9825 407.9869 401.6339 404.7804 396.9991 401.9996 391.9821 399.9893 387.3473 397.2084
410 511 402.9393 511 395.8872 511.1391 388.88 512 381.8207 511.9776 374.8145 511.1018 367.7601 511 360.7627 511.891 353.7582 512.7802 346.7643 513.748 339.7746 513.2535 332.9345 514.4473 325.9902 515.6262 319.1085 517.1119 312.815 520.1233 307.9601 525.0599 304.4226 531.1548 302.4513 537.8407 303.063 544.7205 306.0247 551.037 308.8488 557.3951 310.3273 564.2909 310.6742 571.2807 310.6301 578.2053 312 585.0741 312.1605 592.1235 313.443 599.0336 316.3159 605.4739 320.2964 611.2964 325.2891 616.2891 330.3061 621.2551 335.7303 625.7753 340.2955 631.1545 345.2145 636.2145 349.3004 641.9506 352.2845 648.3306 355.9091 654.3637 361.2386 658.8257 367.8941 660.6992 374.8953 661.6119 381.8924 662.5561 388.9216 663 395.9523 662.5782 402.9421 661.5797 409.9616 661 417.0224 661 424.0831 661 430.9312 659.6896 437.831 658.3099 444.8208 657.3113 451.0433 654.3045 456.6771 650.0583 463.3127 648.241 470.1502 646.5285 476.5946 643.7027 483.2783 641.4919 489.7137 638.6431 494.9758 634.0242 499.506 628.6175 502.4698 622.237 505.5558 615.8884 507.9187 609.2439 508.9622 602.2648 509.9607 595.275 510 588.217 510.9678 581.2251 511.9664 574.2353 510.1256 567.4395 507.9233 560.7316 506 553.9403 506 546.8795 506 539.8188 506.0398 532.7613 507 525.7801 506.6482 518.7686 504.5254 512.0507 501.2157 505.8236 497.1066 500.1066 491.8112 495.6037 485.0307 494.2813 478.0409 495.2799 471.2392 496.8804 464.7021 499.3283 457.778 500.6348 450.9085 502 443.8478 502 436.9006 502.6998 430.1643 504.8102 423.3752 506.7499 416.7546 509.1227
399 660 391.9544 661.6091 384.8116 661.6605 377.8271 659.8324 370.6572 659 363.6353 658.2201 357.3211 654.709 350.6617 651.9033 343.7108 649.9174 336.7528 647.9647 329.608 647.112 322.6722 649.1405 316.0277 651.9881 310.0102 655.9932 303.7341 659.5805 297.1326 662.5146 291.0103 666.3264 286.6636 672.0046 283.6236 678.5449 283 685.6459 283.8308 692.8159 286.9932 699.2381 290.3254 705.6508 290.2905 712.6764 292.1857 719.3713 295.1304 725.9709 297.978 732.6154 300.2732 739.4563 301.6482 746.5375 303.15 753.5999 305.6656 760.3311 308.6723 766.9019 311.9143 773.35 316.1391 779.1391 321.4454 784.0378 327.1649 788.4433 333.3433 792.1716 339.7269 795.5582 345.9199 799.2799 352.1374 802.916 358.7819 805.7637 365.4264 808.6113 372.1203 811.3201 379.0712 813.3061 386.0523 815.1503 393.2209 816 400.45 816 407.6521 815.6211 414.8085 814.5988 421.9055 813.2736 428.9579 811.7203 436.0535 810.4133 442.9777 808.3408 449.2963 805.0864 454.8498 800.4585 460.2916 795.7084 465.7751 791.1125 471.7716 787.2284 476.8833 782.1167 481.8062 776.8326 486.2426 771.1361 490.2526 765.1212 493.8966 758.908 496.8449 752.3102 500.5429 746.1485 505.0145 740.4783 508.8259 734.3482 511.6504 727.7235 513 720.6835 512.64 713.48 511.2573 706.4005 509.6249 699.3742 508.6025 692.2178 506.8307 685.2716 503.3473 679.0167 498.4379 673.7504 492.8288 669.1906 486.7549 666 479.5608 666.4913 472.396 667.4505 465.4966 666.7483 458.9487 663.6923 453.6884 659.3767 448.7235 654.9078 441.6754 653.4594 434.5589 653.7647 427.5113 655.3722 420.4879 657.0732 413.3299 658.0838 406.1567 658.9804
350 803 344.8251 799.8951 339.6502 796.7901 334.4196 793.8065 328.7237 791.8342 323.481 788.9135 317.5283 787.9214 311.5755 786.9292 305.6249 785.925 299.7493 784.5831 293.9853 782.8309 288.0325 781.8387 282.067 781 276.0453 781.1591 270.0978 782.1804 264.2393 783.5869 258.5458 785.5817 253.4331 788.5669 249.2921 792.9438 245.8606 797.8991 242.9184 803.1633 240.102 808.4966 236.6217 813.3783 232.5461 817.8173 228.9921 822.6799 226.5758 828.121 226 834.0989 226 840.1338 225.4791 846.1256 225.5131 852.0784 226 858.0729 226 864.1078 227.1672 869.918 229.696 875.3921 233.2056 880.2056 237.1847 884.7309 240.8774 889.5032 245.2514 893.6011 249.9639 897.3711 254.7419 901.0564 259.1553 905.1553 263.7409 909.0557 268.9901 911.995 274.5168 914.4067 280.1201 916.648 286.0724 917.1787 292.0252 918.1709 297.8868 919.4434 303.2728 922.1637 308.467 925.2335 313.8647 927.9324 318.2029 932.1014 323.6006 934.8003 328.792 937.8752 334.1808 940.5904 340.0494 941.8416 346.0712 942 352.1061 942 358.141 942 363.6294 939.6853 369.0272 936.9864 374.5554 934.5779 379.4975 931.202 383.9067 927.0933 387.8041 922.4949 391.5741 917.7824 394.6781 912.6438 397.5841 907.3598 401.5636 902.9492 405.0825 898.2938 407.1272 892.6185 409.4645 887.0709 411.9662 881.5846 411.9719 875.9156 410.0635 870.1904 407.6253 864.7089 404.7139 859.4278 402.015 854.03 399.2132 848.6887 395.9173 843.6466 392.2977 838.8296 389.1928 833.6547 386.2072 828.4143 384 822.9005 382.9238 817.6413 377.2756 815.5654 372.062 812.531 366.6781 809.8069 361.4504 806.8168 355.7252 804.9084
617 697 613.0164 700.1869 611.2548 704.7262 610.2543 709.7287 607.717 714.0441 604.656 718.1253 603.2139 722.9304 603 728.0107 603 733.1123 602.1736 738.132 600.1144 742.7713 597.0925 746.8767 593.5017 750.4983 591.0358 754.9284 590.0152 759.924 590.9853 764.9265 591.9858 769.929 595.0233 774.0175 599.1282 777.0256 604.1192 778.0596 608.3411 780.6822 610.273 785.3651 611.2735 790.3676 612.274 795.37 613.8398 800.1198 617.201 803.9008 621.5717 806.3143 626.4359 807.718 629.4383 811.1914 632.0011 815.0006 636.8111 816.5622 641.8136 817.5627 646.8161 818.5632 651.8744 819 656.9182 818.4164 661.9785 818 667.0382 818.5064 672.0362 818.491 676.8572 816.8571 681.7395 815.4521 686.742 814.4516 691.7444 814.5489 696.7469 814.4506 701.7494 813.4501 705.9844 811.0156 709.1992 807.0677 713.0135 803.7399 715.4367 799.4082 717.3314 794.6715 719.2261 789.9349 721.3495 785.3009 723.8764 780.8727 727.0631 776.9369 729.573 772.7081 730.5492 767.7046 730.5372 762.6862 730 757.6378 729.085 752.7125 727.1903 747.9758 725.6281 743.1403 725 738.1009 725.3924 733.0382 726 727.9968 726 722.8953 726 717.7937 726 712.6921 725.7236 707.6179 724.2735 702.7892 721.5905 698.4539 718.5295 694.3727 715.1315 690.8263 710.129 689.8258 705.1092 689 700.0077 689 694.9079 688.9816 689.9105 687.9642 685.1738 686.0695 680.181 685.0362 675.1785 684.0357 670.0805 684 665.6945 686.5833 660.7917 687.8417 655.7058 688 650.6896 688.8621 645.6017 689 640.5001 689 635.3986 689 630.3689 689.7262 625.6857 691.6572 621.2828 694.2303
311 246 307.8982 246 304.8069 246.0644 301.8643 247.0452 298.9262 248.0369 296.2111 249.5259 293.5784 251.1405 290.7286 252.2714 288.3766 254.2078 285.5781 255.4219 283.3848 257.6152 281.3658 259.9513 279.714 262.572 278.1651 265.2524 276.6833 267.95 275.5792 270.8415 274.4287 273.7138 272.7654 276.2346 271.3614 278.9157 270.3806 281.8583 269.3997 284.8009 268.4188 287.7435 268 290.7773 267.1597 293.6807 267 296.7447 267.9001 299.7004 268.881 302.643 269.8619 305.5856 270.8427 308.5281 272.8416 310.8416 275.0348 313.0348 277.2281 315.2281 279.5654 317.1885 282.4455 318.297 285.0283 320.0141 287.8513 321.2838 290.6962 322.4642 293.2978 324.1489 295.9974 325.6649 298.6592 327.2197 301.5674 328.2837 304.4231 329.4744 307.4395 330 310.4622 330.4874 313.4808 331 316.5825 331 319.6843 331 322.6431 330.119 325.5856 329.1381 328.5282 328.1573 331.3065 326.7957 333.8873 325.0751 336.8141 324.062 339.7567 323.0811 342.014 320.9906 344.5949 319.2701 346.849 317.151 349.0497 314.9669 351.6305 313.2463 354.2113 311.5258 356.9265 310.0367 357.9549 307.1354 358.9357 304.1928 360.6078 301.5883 361 298.6053 361 295.5035 361 292.4017 361 289.3 360.114 286.342 358.7198 283.5797 356.9996 280.9987 356.0187 278.0561 354.3123 275.4684 352.8321 272.7481 351.1115 270.1673 349.391 267.5865 347.3051 265.3051 345.1119 263.1119 342.9186 260.9186 340.7253 258.7253 338.4494 256.6329 335.8883 254.8883 333.6411 252.7607 331.0603 251.0402 328.1262 250.0421 325.1836 249.0612 322.9243 246.9748 319.9817 245.9939 317.0391 245.013 313.9426 245.0191
335 317 330.053 317.9894 325.106 318.9788 320.159 319.9682 315.6187 322.1525 310.9437 324.0423 306.9077 327.0692 302.8717 330.0962 298.8358 333.1232 294.7998 336.1501 290.7638 339.1771 286.7959 342.2721 283.7689 346.3081 280.742 350.3441 277.7876 354.4249 275.7945 359.0275 274.8051 363.9745 274 368.9397 273.8069 373.9656 272.6544 378.8641 270.8842 383.5789 269.8948 388.5259 268.9054 393.4729 268 398.4282 268 403.4732 268 408.5181 268.1104 413.5522 269 418.509 269 423.554 269.1175 428.5873 270.2437 433.4874 272.7903 437.7903 276.3577 441.3577 279.925 444.925 283.6227 448.3114 288.0152 450.7614 292.0512 453.7884 296.2618 456.5047 300.999 458.1998 305.7717 459.5788 309.9374 462.375 314.5988 464.2994 319.2181 466.2436 324.1882 467 329.2331 467 334.2781 467 339.3231 467 344.1986 466.1205 348.9884 464.6023 353.8326 463.267 358.3068 461.0199 362.5584 458.3766 367.2426 456.503 371.8927 454.5536 376.2567 452.0575 380.3856 449.1687 384.6639 446.5021 388.6999 443.4751 392.6504 440.3496 396.1847 436.7537 399.2117 432.7177 402.1779 428.6442 404.3605 424.0988 406.2341 419.4147 408.0569 414.7154 409 409.7639 409 404.7189 408.8044 399.7392 405.7032 395.7774 401.786 392.6433 399.1904 388.3173 397.2638 383.6595 394.3992 379.5322 392.0414 375.0827 388.4981 371.4981 384.5275 368.3956 380.4916 365.3687 378.3546 360.8864 375.1077 357.1077 371.5404 353.5404 367.9731 349.9731 364.065 346.7987 361.6207 342.5519 359.7471 337.8677 357.6434 333.2869 355.1446 328.9077 352.3079 324.7439 348.7079 321.2809 344.6719 318.2539 340.045 317
341 461 333.9389 461.2944 326.9281 462.296 319.8961 463 312.8598 463.3258 306.3016 465.6984 301.446 470.831 297.3851 476.6149 292.1283 481.1245 285.1175 482.1261 278.1067 483.1276 271.0959 484.1292 264.231 485.5127 258.4378 489.5622 253.5529 494.6707 249.7333 500.6222 246.9206 507.1191 242.9922 513.0117 239.0638 518.9043 234.0736 523.9264 231.2513 530.4137 230.0887 537.3794 230 544.4551 230.7831 551.4814 231.7846 558.4922 234.1898 565.1094 235.7107 571.9746 237.3835 578.8423 240.6836 585.0254 243.8549 591.3281 247.9522 596.9522 253.2158 601.6798 258.7001 606.16 264.5916 610.0523 270.6263 613.7508 276.9108 616.8317 283.354 619.5693 289.5962 622.7418 296.2378 625.1189 302.3928 628.5952 308.3847 632.3627 314.5799 635.7899 320.9671 638.8431 327.5902 641.2272 334.5551 642.4443 341.4192 644 348.5012 644 355.5832 644 362.5982 643.0574 369.1363 640.3701 374.3433 635.6567 380.9165 633.3096 386.6502 629.2798 392.5199 625.3201 398.979 622.4376 404.9683 618.6878 410.131 613.869 415.1387 608.8613 420.8791 604.7473 426.0551 599.9449 430.1872 594.2192 433.5118 587.9763 434.8472 581.0698 436.6487 574.2295 437.8207 567.2551 439.5973 560.4095 442.7864 554.1239 445.466 547.6021 447.4816 540.8142 448.7347 533.8571 448.2637 526.8462 447.2622 519.8354 445.5638 512.9732 443.6182 506.1637 440.8392 499.6784 436.001 494.6675 430.2747 490.5165 424.1109 487.0554 417.4597 484.7028 410.6502 482.7572 403.7177 481.3882 397.6136 478.2909 392.7891 473.1469 387.6522 468.3217 381.8679 464.2453 375.554 461.0946 368.8623 458.8178 361.8948 458 354.8549 458.5922 347.9634 460.1533
347 646 337.9037 643.9679 329.0999 640.84 320.5586 637.0991 312.5906 632.217 304.394 627.7306 295.853 623.9347 287.312 620.1387 278.6389 616.6556 269.5992 614.3554 260.6167 611.785 251.8065 613.3225 244.0663 618.4503 236.589 624.0582 228.4164 628.4816 221.6352 634.4864 215.4966 641.5034 208.8876 648.1124 203.131 655.3643 198.2603 663.3196 193.5595 671.2025 192.5664 680.2744 196.4729 688.7566 201.4464 696.6697 206.631 704.4465 212.2088 711.945 217.2547 719.8076 218.7901 728.901 219 738.2371 220.8918 747.306 222.5463 756.4626 225.1406 765.2812 230.4169 772.905 237.3116 779.0698 245.4887 783.5506 253.8983 787.6101 262.0067 792.2542 269.8232 797.3674 277.5421 802.514 286.4564 805.2913 295.6306 807.0631 304.9308 807.9931 314.2716 808.0543 323.4366 809.8873 332.7285 809.1272 341.912 810.5824 351.2172 811 360.5638 811 369.9103 811 379.0384 809.6539 387.682 806.159 396.0418 801.9791 404.4016 797.7992 412.8646 793.838 421.5141 790.3072 430.3351 787.2216 438.6499 783.0938 446.5757 778.1402 454.7481 773.626 462.6471 768.6807 469.2009 762.099 475.2835 755.0026 480.0004 746.9993 482.7247 738.101 483.8171 728.8291 483.1708 719.5376 481.3081 710.3863 481.8753 701.122 481.0925 691.8326 481 682.4912 481.9779 673.1988 480.9802 663.911 478.9759 654.7832 477.8212 645.5231 474.1463 637.004 467.7799 630.2374 460.1205 624.9739 453.797 618.1407 446.012 613.006 437.5098 609.1699 428.5745 606.461 419.5995 606.0288 412.174 611.297 405.2099 617.3688 397.4342 622.547 389.3156 627.082 380.9853 631.2941 372.9899 636.1313 364.7937 640.6031 356.0963 643.9679
368 815 360.9046 814 353.8139 813.3754 346.9119 811.4034 339.9463 809.7433 332.8263 809.1677 325.7173 810.1603 318.5914 811 311.4177 810.9272 304.295 810.0369 297.6754 807.2895 290.5567 807 283.4297 806.1787 276.4834 807.5762 269.5814 809.5482 263.0507 812.4747 259.0214 818.2125 255.4601 824.4449 253.401 831.1928 252.3859 838.2988 251.4481 845.4152 250.0205 852.4283 249.9515 859.3302 252.3242 866.0898 255.1518 872.6876 257.9794 879.2853 261.3116 885.5739 265.7858 891.1788 269.7676 897.1514 273.9552 902.9552 279.0243 908.0364 283.0043 914.0099 285.8319 920.6077 288.6595 927.2055 293.042 932.8504 298.7275 937.1516 305.192 940.2252 312.0107 942.4316 318.6961 945.0126 325.6356 946.5794 332.7495 947.5356 339.8946 948 347.0728 948 354.251 948 361.4292 948 368.6073 948 375.6578 948.6631 382.5509 949.5561 389.6674 948.6189 396.6578 947.1141 403.6552 946 410.7948 945.4579 417.7888 943.9175 424.4333 941.2834 430.8536 938.0732 437.274 934.863 443.3669 931.0887 449.0726 926.7419 454.9844 922.6771 460.2127 917.7873 464.7886 912.2643 468.0361 905.8735 470.0132 898.9735 473.0707 892.5054 474.2713 885.4574 477.4815 879.037 480.2187 872.4689 480.7281 865.3688 479.6112 858.2785 479 851.1438 478.1664 844.0823 477 837.0675 476.4886 829.9317 474.8445 822.9558 472.1646 816.3292 468.4627 810.1941 464.1632 804.4539 458.245 800.6225 451.272 799.1817 444.1659 798.1666 437.0599 797.1514 429.9755 798.0035 422.8732 799.0362 415.9705 801.0049 408.918 802.3091 402.016 804.2811 395.1174 806.2648 388.242 808.3274 381.8519 811.4889 375.0533 813.6991
308 942 304.5206 939.5206 301.3171 936.6586 297.4458 934.7229 293.5386 932.8846 289.3193 932 284.991 932 280.6628 932 276.3346 932 272.0361 931.759 267.8371 931.2907 263.5962 932 259.268 932 254.9715 932.2571 250.7725 933.3069 246.7765 934.8156 243.4493 937.5507 240.3888 940.6112 237.5815 943.8914 234.8033 947.1967 232.2049 950.5903 230.6037 954.5853 228.6995 958.3005 225.9324 961.6015 224.3579 965.5683 223.3082 969.7673 222.4004 973.9982 222.5546 978.2185 224.3822 982.0734 226.9287 985.5716 230.1157 988.4105 233.309 991.309 236.3695 994.3695 240.0737 996.5369 243.3282 999.3282 245.5108 1003.0215 247.794 1006.6911 250.3741 1010.1655 253.7334 1012.8223 257.5847 1014.7923 261.4559 1016.728 265.0809 1019.0809 268.1714 1022.1029 271.8828 1024.3297 276.0254 1025 280.1051 1026.0526 283.9764 1027.9882 288.0658 1029 292.1412 1030.0706 296.1829 1031.5457 300.3818 1032.5955 304.6602 1033 308.9291 1032.5177 313.1281 1031.468 317.3521 1030.5296 321.5792 1029.6052 325.6394 1028.1803 329.6386 1026.5904 333.6942 1025.1529 337.4002 1022.9499 340.9646 1020.5177 344.7775 1018.4816 348.1718 1015.8282 351.0456 1012.6058 353.4789 1009.0421 355.5142 1005.2287 357.7377 1001.5245 359.6734 997.6532 361.8171 993.9106 364.3827 990.4259 366.8476 986.8699 369.1797 983.2813 370.2294 979.0823 370.4852 974.9705 368.2878 971.2878 365.2273 968.2273 361.9461 965.4731 358.0749 963.5374 354.2036 961.6018 350.3323 959.6662 346.5739 957.5739 343.5134 954.5134 340.2889 951.6952 336.3106 949.9903 332.1857 949 327.8602 948.972 323.6161 948.1232 319.4105 947.1026 315.1481 946.358 311.4794 944.4794
442 919 438.6354 921.3646 435.7813 924.3281 433.3566 927.6434 430.3439 930.4374 426.9148 932.7235 423.7131 935.2869 421.0578 938.4132 420 942.2142 420 946.3354 420.5958 950.3833 421.5954 954.3815 422.5949 958.3797 423.5945 962.3779 423.406 966.376 422.4064 970.3742 421.2267 974.3199 420.1743 978.3027 418.4784 982.0433 417.2599 985.9605 417 990.0497 417.7691 994.0763 419.003 998.0061 420.8461 1001.6922 424.6644 1002.9161 428.1646 1005.0412 432.1628 1006.0407 436.166 1007 440.2786 1007.0697 444.2768 1008.0692 448.2689 1009.0896 452.2053 1010.3013 456.2405 1011 460.3618 1011 464.483 1011 468.5563 1010.6109 472.5545 1010.3886 476.6005 1011 480.6703 1010.5824 484.6685 1009.5829 488.4294 1008.047 491.9978 1006.0011 495.5665 1003.9556 499.1452 1001.9274 502.9864 1000.5034 506.9846 999.5039 510.828 998.086 514.4086 996.061 516.9877 993.0246 518 989.1423 518.48 985.0802 519.3877 981.0614 520.5543 977.1686 522.909 973.7881 525.1543 970.3828 526.2837 966.4327 528 962.7166 528.0981 958.6075 529 954.5973 529 950.476 529.8841 946.4636 530.8836 942.4654 531.8832 938.4673 531.1173 934.4691 530.2866 930.4329 530 926.3401 529.3255 922.3019 527.4583 918.6875 524.0529 916.5264 520.0559 916 515.9942 915.3988 511.9748 914.4937 508.1345 913.0673 505.0377 910.5566 501.9872 907.9936 498.1005 907 494.0396 907.4901 490.0414 908.4896 486.0432 909.4892 481.9849 910 477.9836 909.4918 474.238 907.8095 470.2991 906.6496 466.5802 905.1049 462.5821 906.1045 458.6163 907.1918 454.9302 909.0349 451.2441 910.878 447.8283 913.1717 444.9142 916.0858
500 1002 497.1999 1003.8668 494.0353 1004.9882 490.8516 1006.0742 487.8416 1007.5792 485.2857 1009.7143 483.3574 1012.464 481.0759 1014.9241 479.1928 1017.7108 477.326 1020.5109 476.1217 1023.635 475.2771 1026.8916 474.2971 1030.1088 473.2329 1033.3014 472.1687 1036.494 472.6869 1039.7474 473 1043.0742 473 1046.4396 472.3197 1049.7211 471.3526 1052.9421 471 1056.2502 471 1059.6155 471.6264 1062.8792 472.6906 1066.0718 473.7548 1069.2645 475.4367 1072.155 477.6615 1074.6615 480.0412 1077.0412 482.6719 1079.1146 485.6784 1080.5595 488.3946 1082.3946 490.7742 1084.7742 493.3577 1086.9052 495.984 1088.984 498.6046 1091.0697 501.4047 1092.9365 504.2048 1094.8032 506.67 1097.005 508.8051 1099.5367 511.6901 1101.23 514.9304 1102 518.2293 1101.5902 521.4219 1100.526 524.6511 1099.5872 527.9441 1099 531.2703 1098.6824 534.4934 1097.7533 537.5035 1096.2483 540.3382 1094.4412 542.8172 1092.1828 545.5851 1090.2766 548.0212 1087.9682 549.888 1085.1681 552.1858 1082.7213 554.0525 1079.9212 555.9193 1077.1211 557.0182 1073.9454 558 1070.7394 558.1518 1067.3928 558.968 1064.1279 559 1060.7665 559 1057.4012 558.6951 1054.0853 557.3526 1051.0288 556 1048.073 555.6866 1044.7463 555 1041.4655 555 1038.1001 554.5999 1034.7997 553.6439 1031.5756 552.7753 1028.326 551.1334 1025.7111 547.9407 1024.6469 544.7481 1023.5827 541.5555 1022.5185 538.3628 1021.4543 536.3901 1019.1702 534.8175 1016.2262 532.9507 1013.4261 530.8323 1010.8323 528.4526 1008.4526 526.4883 1005.7325 524.6216 1002.9324 522.4127 1000.4127 519.3611 999.1204 516.1684 998.0561 512.8122 998 509.5779 998.8074 506.3853 999.8716 503.1926 1000.9358
127 184 124.756 185.496 123.4345 187.6965 123 190.323 122.3613 192.9162 122 195.5545 122.712 198.1359 123.7988 200.5975 124.7106 203.1317 125.7968 205.5935 126.998 208.0061 126.1451 210.5646 125 213.0019 125 215.6988 126.6941 217.6941 128.0089 220.0267 128.8618 222.5853 130.0075 225.0225 130.8603 227.581 131.1805 230.1805 133.0391 232.1174 133.892 234.676 135.6655 236.6655 136.9945 238.9891 138.2006 241.4013 139.6431 243.6431 141.5501 245.5501 142.7956 247.6133 142.081 250.162 143.454 252.454 145.361 254.361 147.339 256.1695 149.7968 257.2656 152.335 257.8325 154.7472 256.6264 156.9166 255.0834 159.105 253.6317 161.6994 253 164.3963 253 167.0371 252.6543 169.6279 252 172.3248 252 174.9139 251.5431 177.0484 249.9516 179.1242 248.2505 181.2454 246.6318 182.7414 244.3879 184.9953 243.0024 186.9033 241.0967 188.8103 239.1897 191.304 238.232 193.9633 238 195.8811 236.1189 196.7996 233.6011 197.02 230.9399 197.8729 228.3814 197.8681 225.7362 196.4656 223.4656 194.5586 221.5586 192.6515 219.6515 190.6768 217.8384 188.4187 216.4187 186.3448 214.7816 183.7985 213.8992 181.3138 213 178.6574 212.8287 176.2978 211.5319 174.0538 210.0359 171.6456 208.8228 169.2869 207.5246 167.0429 206.0286 165.7106 203.7106 163.8758 201.7516 162.4777 199.4777 160.5707 197.5707 158.5488 195.8496 155.9927 194.9927 154.0857 193.0857 152.1787 191.1787 149.8528 189.8528 147.9458 187.9458 146.0388 186.0388 144.8716 183.6148 144.0188 181.0563 141.3951 180.7984 138.8278 180 136.1309 180 133.4339 180 130.814 180.186 128.907 182.093
178 242 173.8329 246.5836 168.4368 249.704 164.4982 254.6273 161.4404 259.5505 165.4738 264.379 170.2821 268.4231 173.7794 273.6691 176.6418 279.2835 178.7405 285.2214 180.7342 291.2027 181.7728 297.4095 183.4857 303.4571 185.4795 309.4385 188.0835 315.167 190.3457 321.0371 193.9952 325.9952 197.5517 331.1033 199 337.0663 198.5232 343.3373 198 349.605 197.2006 355.7979 195.1348 361.7303 192.2122 367.313 188.8877 372.6684 185.2229 377.7771 180.8764 382.3089 179 388.2524 179.0916 394.5497 180.2141 400.7494 181.9462 406.8117 185.8163 411.7704 190.6936 415.7549 195.9195 419.2797 201.7494 421.5831 207.7307 423.5769 213.9669 424 220.0526 422.6491 225.8032 420.0984 231.6512 417.7829 237.6326 415.7891 242.6936 412.3064 247.3763 408.0989 252.7938 405.0687 258.9252 404 265.1157 403.2948 271.2104 402 277.1923 400.3231 282.1583 397.0503 283.6573 391.0141 287.2588 385.8965 293.1984 384 299.4673 383.8131 304.6364 380.7272 307.5246 375.1257 310.2455 369.5268 311 363.2843 310.8322 356.9933 310 350.7574 309.7456 344.4735 308.4404 338.3212 305.7626 332.7626 301.1565 328.4939 295.6962 325.3481 290.0959 322.4576 284.6331 319.3166 279.4969 315.9939 276.6288 310.3813 273.622 304.8659 272.1933 298.8402 273 292.6021 271.796 286.796 267.3378 282.3378 262.8795 277.8795 258.579 273.2983 254.9909 268.1927 249.8914 264.5565 244.2413 261.8275 238.9646 258.3787 233.5582 255.1349 228.2067 251.8044 223.0246 248.2197 218.1862 244.1862 213.5953 239.8763 208.6721 235.9376 203.626 232.1756 197.952 229.6587 191.8196 229.7268 186.5765 232.7793 182.4582 237.5418
216 425 211.7519 424.938 207.6395 423.8558 203.6882 422.2753 199.7368 420.6947 195.6149 420 191.3717 420.1257 187.1986 420.9603 183.0679 421.983 179.2562 423.8719 175.1492 424.9627 171.3312 426.8344 167.2306 427.9424 163.4062 429.7969 159.2722 430.7456 155.13 431.7175 151.8144 434.1856 149.6119 437.7762 148.2997 441.8013 148 446.0201 148 450.2758 148.614 454.4559 149.5225 458.6123 150.4416 462.7664 152.172 466.5627 154.6707 470.006 157.1155 473.4874 159.7884 476.7884 162.7976 479.7976 165.8068 482.8068 168.9233 485.6924 172.3665 488.1833 176.1367 490.1367 179.2024 493.0405 183.3754 493.8751 187.5107 494.8777 191.0011 497.2508 194.502 499.668 198.5862 500.7172 202.7299 501.6825 206.8585 502.7146 211.0193 503.6039 214.9997 504.9999 219.0193 506 223.2308 506.4462 227.4317 507 231.5092 507.7546 235.471 509 239.7267 509 243.9824 509 248.1712 508.4572 252.2999 507.425 255.7701 505.2299 259.0937 502.6042 262.239 499.761 265.2482 496.7518 268.2575 493.7425 271.6672 491.2218 275.2002 488.8499 278.6047 486.2965 281.1103 482.8897 284.0756 479.8487 285.9788 476.0423 287 471.9147 287.0827 467.6692 288 463.5264 288.1769 459.2925 289 455.1381 288.729 450.9158 287.6968 446.7872 286.6646 442.6585 285.1594 438.7392 283.0316 435.0631 280.9189 431.3783 278.1621 428.1621 274.6635 425.8318 271.0066 423.671 267.2756 421.6378 263.6457 419.4305 259.6242 418.1561 255.7691 416.3845 251.7056 415.1764 247.5769 414.1442 243.339 414 239.2002 414.9499 235.6031 417.1985 231.7795 419.0551 227.6508 420.0873 223.5902 421.2732 219.916 423.3613
258 496 252.4634 497.3842 247.0883 499.2479 241.7894 501.3459 236.302 502.9137 230.8838 504.7054 225.2726 505.6753 219.8058 507.1978 214.5013 509.285 209.5462 512.1164 204.2394 514.1282 198.7731 515.7681 193.3516 517.5495 187.7759 518.704 182.2939 520.2354 176.744 521.4651 171.2782 522.8609 166.5247 525.7921 164.1131 530.7918 164.9202 536.4415 165 542.1428 166.5336 547.6009 168.8927 552.7855 172.0184 557.5231 175.5836 561.9795 179.7445 565.5815 184.9537 567.763 189.437 571.2913 194.1855 574.457 199.0543 577.4326 204.1181 580.0591 209.4181 582.1394 214.8323 583.9441 220.2464 585.7488 225.683 587.4809 231.1749 589.0291 236.8042 589.9674 242.4336 590.9056 247.9353 592.4101 253.5113 593.5852 259.1519 594.4503 264.7951 595.2992 270.4245 595.7626 276.0576 594.8489 281.7073 594.0418 287.1336 592.2888 292.7286 591.2119 298.3736 590.3752 304.0124 589.4979 309.6513 588.6212 315.2963 587.7839 320.9104 586.7724 326.2561 584.872 330.6568 581.3432 333.7027 576.5946 336.2933 571.5111 339.1995 566.6009 341.3297 561.3516 343.0237 555.9526 346.4918 551.5082 350.8593 547.8555 355.4249 544.4313 357.8525 539.3687 359.9721 534.0698 360.7041 528.5206 360 522.8833 360 517.1763 359.3076 511.5378 358.1883 505.9417 357.0691 500.3455 354.245 495.4084 351.6607 490.3215 348.8039 485.4052 345.0904 481.0904 340.7995 477.3496 336.2339 473.9254 331.275 471.1375 325.7053 469.9411 320.1091 469.1782 314.5919 470.5632 309.3557 472.8222 304.1465 475.1414 298.6708 476.6658 293.0746 477.7851 287.4784 478.9043 282.3595 481.3843 277.5016 484.3738 272.8933 487.7378 268.1448 490.9034 263.0275 493.315
257 594 252.2466 593.0493 247.4933 592.0987 242.8227 590.8065 238.1253 589.6251 233.3397 589 228.5127 589.2479 223.8072 590.1928 220.6741 593.8147 218.9334 598.3332 218 603.0883 218 607.9358 217.0619 612.6904 217 617.5318 217 622.3793 213.3756 625.1747 210.054 628.5947 207.6177 632.7645 206.3202 637.3989 206.6305 642.1523 208.1005 646.7512 209.9008 651.252 212.1327 655.5103 215.2271 659.2271 218.5556 662.7408 221.3459 666.6918 223.5911 670.9851 226.117 675.117 229.5447 678.5447 232.9724 681.9724 237.1232 684.4739 241.06 687.295 244.2035 690.938 247.489 694.489 250.9167 697.9167 255.0784 700.2313 259.2223 702.6667 262.8564 705.8564 266.6861 708.6744 271.0227 710.767 274.9007 713.6755 278.9037 716.3615 283.4045 718.1618 287.9053 719.9621 292.6534 719.0693 297.4067 718.1187 302.1601 717.168 306.9135 716.2173 311.7395 716 316.587 716 321.4345 716 326.2571 715.7486 330.9997 714.7501 335.7024 713.5744 339.4875 711.0166 342.0406 706.9189 343.6554 702.3786 344 697.5735 344 692.726 344.7571 687.9717 345.9328 683.2689 345.1037 678.5184 342.4087 674.545 339.6636 670.5514 336.8174 666.6348 334.8463 662.2316 333.762 657.5241 331.7799 653.1196 331 648.3681 330.3384 643.6768 328.5502 639.2006 328 634.4209 326.9148 629.8295 324.3188 625.7584 321.1265 622.1265 317.6988 618.6988 313.9126 615.6845 310.3789 612.3789 306.9586 608.9448 304.0501 605.0668 300.6872 601.5829 297.7392 597.7392 294.221 594.4158 290.2033 591.8008 285.4844 591.3031 280.7446 592.3139 275.9815 593 271.1897 592.5474 266.4096 592 261.6872 592.7709
315 589 312.4929 589 310.0929 589.4535 307.7149 590 305.2078 590 302.7007 590 300.3843 590.8078 298.142 591.929 295.8935 593.0355 293.5151 593.8283 292 595.5499 292 598.057 292.6995 600.399 293.8207 602.6414 295.4892 604.4892 296.7982 606.5963 297.9194 608.8387 299.6453 610.6453 301.418 612.418 303.1908 614.1908 304.9636 615.9636 306.1552 618.1552 307.5869 620.1738 309.1196 622.1196 310.5644 624.1287 311.6856 626.3711 313.2756 628.2756 314.663 630.3261 316.5685 631.7842 317.9054 633.8109 320.0533 635.0266 322.2957 636.1478 324.5381 637.269 326.7804 638.3902 328.8086 639.8086 330.7354 641.3677 332.773 642.773 334.6904 644.3452 336.7374 645.7374 338.5102 647.5102 340.6228 648.8114 342.8652 649.9326 344.9606 651.3071 347.2579 652 349.7257 651.7581 352.0491 650.9018 353.1703 648.6594 354.2061 646.3817 354.9989 644.0033 355 641.4964 355 638.9893 355 636.4822 355.0079 633.9764 355.8007 631.598 356.8393 629.3214 358.5187 627.4813 360.2914 625.7086 362.0642 623.9358 363.5293 621.9413 364.6505 619.6989 365.5457 617.3629 366.4787 615.0426 367 612.6586 366.6205 610.2411 366 607.8805 365.8019 605.4056 365.0091 603.0272 363.2475 601.2475 361.0706 600.0353 358.808 599 356.3009 599 354.44 597.44 352.3142 596.1571 350.4756 594.4756 348.3592 593.1796 346.0026 592.3342 343.7029 591.3514 341.7829 589.7829 340.0101 588.0101 338.2374 586.2374 336.3227 584.6614 334.273 583.273 332.3678 581.6839 330.0222 581 327.6571 581.3429 325.8537 583.0731 323.6927 584.3073 321.8926 586.0358 319.5142 586.8286 317.2424 587.8788
312 705 308.2048 704.241 304.4939 704.8354 300.8222 706.0593 297.1505 707.2832 293.4788 708.5071 289.8071 709.731 286.4875 711.675 283.2672 713.8218 280.4904 716.5096 277.7536 719.2464 275.0169 721.9831 272.6509 725.0237 270.0929 727.9071 267.9057 731.0943 265.6284 734.1149 264.4045 737.7866 264 741.5913 264 745.4616 264.105 749.3149 265 753.04 265.6041 756.8123 266.828 760.484 267 764.3264 267 768.1968 267 772.0671 267.6127 775.838 268 779.6455 268.7956 783.3867 269.0708 787.2124 270.7754 790.5169 273.9957 792.6638 277.0334 795.0334 279.3886 798.0829 280.8754 801.6261 283.6145 804.2048 287.3558 805 291.1119 804.296 294.9342 804 298.623 803.1558 302.3819 803.9236 306.177 803.1646 309.9406 803.7351 313.7243 804.5449 317.5033 805.3758 321.1599 805.42 324.556 803.583 327.6523 801.2608 330.4294 798.5706 333.4507 796.162 336.3673 793.6327 339.104 790.896 342.0635 788.4682 345.4152 786.5848 348.1719 783.8711 351.2682 781.5489 354.0899 778.9101 356.1553 775.6895 358.4011 772.5989 361.1378 769.8622 363.8746 767.1254 366.0391 763.9219 367.7699 760.4601 369.2463 756.8841 370.4465 753.2139 370.6885 749.4426 369.9128 745.6512 368.9791 741.8953 368.22 738.1001 367.3334 734.3336 366.3947 730.5789 364.997 726.9939 363.0154 723.6872 360.6384 720.6384 357.8651 717.9663 354.1103 717.0276 350.3163 716.2633 347.2125 714.2125 345.4772 710.9088 344.6268 707.1341 343.8365 703.346 342.7021 699.7021 339.9561 696.9781 336.4944 695.2472 332.7815 695.8046 329.2588 697.3706 326.0296 699.4778 322.8075 701.5963 319.3457 703.3271 315.8703 705
311 292 307.3614 292.9096 304.1894 294.8738 301.5089 297.4911 298.9095 300.1811 297.2322 303.5357 297 307.2314 297 310.9819 296.0947 314.621 296 318.3599 296.9836 321.9508 296.1029 325.5883 294.9603 329.159 294.0506 332.7975 292.0353 335.947 291.1058 339.5768 289.1616 342.7576 286.5539 345.4461 283.938 348.1241 282.2607 351.4787 280.2429 354.6357 278.1625 357.7563 275.1231 359.918 275 363.6027 274.1867 367.2531 274.9426 370.8277 275 374.5689 275.8051 378.2203 276.9319 381.7956 278.581 385.1619 280.5607 388.341 282.6411 391.4616 285.5823 393.7215 288.297 396.297 291.2935 398.529 294.7525 399.9175 297.9036 401.9357 301.026 404.013 304.3806 405.6903 307.5445 407.6963 310.6651 409.7767 313.7857 411.8572 317.3887 412.8472 320.9603 413.9868 324.598 414.8995 328.3362 415 332.0822 414.9726 335.6037 413.6981 338.9583 412.0209 342.0818 409.9454 345.2025 407.865 348.2746 405.7254 350.9266 403.0734 353.0292 399.9708 355.6812 397.3188 357.8303 394.2545 360.4357 391.5643 363.0689 388.8967 365.1204 385.7593 366.7976 382.4047 368.0329 378.8683 368.9426 375.2297 369 371.4862 367.1893 368.2839 366.1731 364.6925 365.0397 361.1191 364.1208 357.4832 363.2112 353.8447 363 350.1201 361.3764 346.7529 358.9432 343.9432 356.2911 341.2911 353.2219 339.1479 350.1013 337.0675 347.9896 333.9792 346.3123 330.6246 343.8418 327.8418 340.8699 325.5799 338.4995 322.7492 336.4191 319.6286 335.0529 316.1586 334.1309 312.5236 333.2213 308.8851 331.4256 305.6385 328.8906 302.8906 326.2385 300.2385 323.5865 297.5865 320.9345 294.9345 317.9789 292.6526 314.5581 291.186
303 411 299.6453 408.3162 296.2487 405.6865 292.9497 402.9497 289.7689 400.0767 286.2532 397.6266 282.4106 395.7053 278.517 394 274.2359 393.8472 270.0232 393.0046 265.7328 393.0534 261.5201 393.896 257.2342 394 253.017 394.7966 248.8383 395.7904 244.5679 396 240.3247 396.5351 236.1321 397.467 231.9642 398.5089 227.9683 400.0158 224.3236 402.2573 221.228 405.1579 218.7506 408.6658 216.4881 412.2798 214.9298 416.2808 213.7932 420.4136 211.8719 424.2562 209.9783 428.1083 209.1358 432.3211 208.126 436.4962 208 440.7768 208.7453 444.9812 209.6366 449.183 211.0926 453.1852 213.0139 457.0278 214.5072 461.0288 216.0126 465.0252 217.9339 468.8678 219.7102 472.7755 221.3682 476.7364 223.2895 480.5789 225.3333 484.3333 228.2347 487.4694 230.2467 491.2467 233.2414 494.3219 235.8191 497.7588 239.1957 500.3968 242.327 503.327 245.6755 506.0066 248.8671 508.8671 252.2415 511.4944 256.0273 513.5136 259.2688 516.2688 262.7142 518.8095 266.5354 520.7677 270.7767 521 275.0692 520.9769 279.0794 519.4603 282.8577 517.4282 286.67 515.5825 290.8379 514.5405 294.7203 512.8532 298.4669 510.7665 302.1484 508.5677 305.9272 506.5364 309.5766 504.2822 313.1454 501.8909 316.5823 499.3132 320.1192 496.8808 323.1232 493.8152 325 490.0873 325 485.7912 325 481.495 325 477.1989 325 472.9027 325 468.6066 325 464.3104 325 460.0143 325 455.7181 324.1322 451.5288 323.0902 447.3609 322.0483 443.193 321.9693 438.9078 320.4495 434.8989 318.5282 431.0563 316.5124 427.2686 314.298 423.596 312.2269 419.8404 309.5262 416.5262 306.2212 413.8141
249 509 246.314 506.9855 243.573 505.0487 240.9627 502.9627 238.3392 500.8928 235.5456 499.0304 232.5771 497.5257 229.5896 496.0597 226.5962 494.649 223.3536 493.7845 220.1234 493 216.8027 493.2993 213.6102 494.2599 210.7796 496 207.4393 496.1402 204.1821 496.9545 200.8587 497.0942 198.0651 498.9566 194.9027 500.0649 192.1091 501.9273 189.3155 503.7897 186.5219 505.6521 184.0694 507.9306 181.2881 509.808 179.3296 512.5055 177.4672 515.2991 175.6048 518.0927 175 521.2671 174.3634 524.5462 174.5879 527.7636 175 531.0542 174.4151 534.3397 174.9131 537.3696 176.4421 540.3263 177.8838 543.3256 179.4254 546.2761 180.8545 549.2817 182.7169 552.0753 184.5793 554.8689 186.4417 557.6625 188.3876 560.3876 190.8963 562.5975 193.6899 564.4599 196.4109 566.4109 198.9237 568.6158 201.7173 570.4782 204.4342 572.4342 206.8083 574.8083 209.7605 576.3803 212.8706 577.6235 215.803 579.202 218.8204 580.6068 222.0056 581.6685 225.1908 582.7303 228.376 583.792 231.5612 584.8537 234.7464 585.9155 238.0855 586.0285 241.2707 586.9098 244.4559 585.848 247.6411 584.7863 250.8263 583.7246 253.7539 582.2461 256.3274 580.1151 258.9526 578.0474 261.3268 575.6732 264.0014 573.6657 266.5255 571.4745 268.8996 569.1004 270.7836 566.3246 271.9384 563.1849 274.1057 560.683 275.1674 557.4978 276.2291 554.3126 277.2909 551.1274 277.6474 547.9422 276.5857 544.757 275.5239 541.5718 274.4622 538.3866 273.4005 535.2014 271.8401 532.2601 269.6968 529.6968 268.2499 526.7496 266.1846 524.1846 264.2824 521.4237 262.42 518.63 260.1613 516.1613 257.0313 515.0104 254.5872 512.7248 251.7936 510.8624
212 571 208.0561 569.0281 204.1123 567.0561 200.1684 565.0842 196.0808 563.4323 191.8516 562.2129 187.8412 560.4206 183.7792 558.7117 179.5814 557.3953 175.2746 556.4549 171.1309 555.0654 167.0336 553.5084 162.6868 553 158.2774 553 153.9018 553.2746 149.7314 554.6343 145.7414 556.5034 141.6603 558.1698 137.9231 560.3075 136.8817 564.5916 136.0169 568.9153 134.9258 573.1856 133.2881 577.2796 132.1187 581.525 132.7687 585.8437 133 590.2302 133 594.6395 133.5979 598.9897 134.5722 603.2888 135.6416 607.5666 137.0889 611.7221 138 615.9561 138.4639 620.3195 139.7494 624.4989 141.7214 628.4428 143.304 632.5202 144.3849 636.7698 146.4787 640.6383 149.1466 644.1466 152.2645 647.2645 155.4326 650.3245 158.9601 652.9701 162.8993 654.9496 166.4374 657.5781 169.6207 660.6207 172.3237 664.0983 175.9358 666.4679 179.6788 668.7859 184.0227 669.0057 188.3096 670 192.6976 670.1744 196.8992 671.4496 200.8942 673.2981 205.1471 673.5706 209.5 673 213.8524 672.5369 218.1301 671.4675 222.2199 669.89 226.0129 667.6581 229.279 664.721 233.0319 662.484 236.7683 660.1545 241.0055 658.9945 244.1396 655.8953 247.6671 653.2497 250.8237 650.1763 253.3076 646.5387 255.7534 642.8698 257.9669 639.0661 259.4117 634.9414 260.3419 630.6324 261.4113 626.3546 262.4808 622.0769 263 617.7314 263 613.3221 262.3945 608.9726 261.4185 604.6739 259.7997 600.5994 257.7277 596.7277 254.5408 593.6939 250.9154 591.1866 247.3634 588.5756 243.5967 586.2984 239.6528 584.3264 235.799 582.1993 231.99 579.995 227.8807 578.4702 223.7901 576.895 219.9964 574.6643 216.094 572.6376
358 395 354.9099 399.1351 352.0464 403.4305 348.6835 407.3165 345.2415 411.1377 342.378 415.433 339.3114 419.5848 335.2853 422.786 331.1554 425.8834 330.0257 430.8716 330 436.0314 330 441.1938 330 446.3562 330.1017 451.5085 331.1141 456.5706 332.1265 461.6327 333 466.7086 333.3895 471.779 335.9367 476.249 338.6401 480.6003 340.2943 485.4716 341.3794 490.5174 342.9669 495.4172 345.4284 499.9045 349.2745 503.1373 353.5866 505.9399 358.1527 508.2611 363.0781 509.7695 367.9108 511.5643 372.9893 512 378.1516 512 383.314 512 388.4764 512 393.6388 512 398.8011 512 403.8671 511.0266 409.0249 510.99 413.8181 509.0728 418.783 507.6868 423.555 505.7225 428.124 503.3256 432.5744 500.7128 437.0659 498.2005 441.1958 495.1031 445.1718 491.8282 448.5461 487.9385 451.4093 483.6511 454.2424 479.3434 456.8293 474.9266 459.0343 470.2762 461.6 465.8 463.7546 461.1134 465.6719 456.3203 467.5892 451.5271 469.4312 446.7064 471.0395 441.8025 472.0983 436.7542 474 431.9581 473.9664 426.7985 473.1177 421.7063 474.6513 416.8717 475.8283 411.8585 474.4079 407.0198 472.4907 402.2266 469.2838 398.2838 465.6335 394.6335 462.3347 390.6684 459.1845 386.5794 455.7457 382.7457 451.8451 379.3838 447.3483 376.9393 442.5551 375.022 438.0717 372.5537 433.7938 369.6763 429.1328 367.6266 424.0324 367 418.8701 367 413.7077 367 408.5736 367.2853 403.482 368 398.3328 368.1334 393.2707 369.1459 388.2039 370.1327 383.1117 370.9814 378.049 371.9902 373.6161 374.6303 370.3337 378.5551 367.2363 382.685 364.5466 387.0891 361.1008 390.8992
440 496 434.0261 499.5565 427.9896 503.0063 421.9472 506.4211 415.4918 509.0033 408.8953 511.1728 402.0584 512 395.3056 513.2315 391.2185 518.1568 390.5458 524.8206 391 531.741 391 538.6937 391 545.6464 391 552.5991 391 559.5518 391.4956 566.4693 392.4789 573.3521 393 580.2677 393.4554 587.1881 394.4387 594.0709 395.422 600.9537 397.2814 607.5628 400.725 613.5875 404.2752 619.5504 408.1891 625.1891 413.4775 629.6516 419.6918 632.3845 426.4673 633.8224 433.1047 635.887 439.9015 637 446.7444 636.2159 453.5014 635.3573 460.4084 636 467.3374 636.3339 474.2427 637 481.0828 636.3057 487.5953 633.8877 493.9324 631.0338 500.2105 628.0526 506.6525 625.4492 513.0578 622.8241 519.1274 619.4363 525.2522 616.1652 531.115 612.4425 537.0544 608.9456 541.6139 603.7722 546.0089 598.5929 551.6634 594.5577 556.2989 589.5516 559.7379 583.5242 563.2912 577.5632 567.4189 571.9764 572.1266 566.8734 576.1351 561.2637 579.4283 555.1434 581.9446 548.694 583.4399 541.9204 584 535.0075 584 528.0548 584 521.1021 584.4031 514.1781 585.3864 507.2952 586.3697 500.4124 586.6471 493.5296 585.6638 486.6468 583.9899 479.9797 580.3975 474.077 575.7149 468.972 570.4477 464.4477 565.2719 459.848 559.3735 456.1868 553.1038 453.1874 546.6142 451.198 539.7314 452.1812 532.8485 453.1645 525.9657 453.8522 519.1211 453.293 512.5711 455.6124 506.1543 458.2819 499.6032 460.5986 493.1521 463.1211 486.2618 464 479.3091 464 472.3629 464.091 465.5173 465.2069 459.1267 467.9457 456.8069 474.4506 454.0681 480.8412 449.7336 486.2664 444.8567 491.215
549 596 544.1786 600.0267 540.0423 604.7662 535.1112 608.711 530.004 612.332 524.0697 614.4652 518.4215 617.2892 512.7734 620.1133 507.1253 622.9374 501.7852 626.2685 497.9192 631.2424 495.8901 637.2198 493.066 642.8679 491.0498 648.8507 490 655.0747 490 661.3895 490.9378 667.6267 492.8772 673.6317 495.6504 679.3009 498.4745 684.949 502.2108 690.0135 506.1556 694.9445 510.5095 699.5095 515.6074 703.1644 521.1956 706.0978 526.685 709.211 532.2765 712.1382 538.1627 714.3876 543.9159 716.9579 549.7802 719.2601 555.9209 720.6535 562.207 721 568.3411 719.8863 574.1413 717.4294 579.4353 714.0518 584.3663 710.1069 589.5228 706.4863 595.2501 703.9166 601.0555 701.4722 606.7037 698.6482 612.4945 696.1685 618.4852 694.1716 624.3344 691.8328 629.7308 688.6154 634.6618 684.6705 639.6973 680.8685 643.4434 675.9276 648.6805 672.6597 653.7791 668.9767 659.0742 665.5555 663.2704 660.912 665.6276 655.1173 666 648.8629 666.771 642.6029 667 636.3044 667.8237 630.0577 668 623.7575 668.7492 617.5047 669.7874 611.2758 669.2899 605.0291 667.6512 598.9537 664.8106 593.351 662.5013 587.5039 660.5044 581.5132 658.7034 575.4618 655.3452 570.3452 650.5545 566.2436 646.7753 561.2921 643.8498 555.6996 639.8784 550.8784 635.4132 546.4132 630.2988 542.7793 624.7066 539.8533 619.2212 536.7327 613.9308 533.2872 608.2914 530.5165 602.1255 529.3036 596.1304 530.5478 591.0196 534.1843 587.4229 539.2952 583.9531 544.5704 580.6351 549.9416 578.3934 555.8198 575.7323 561.5354 571.6926 566.3074 567.2274 570.7726 563.1395 575.5756 560.5799 581.2603 557.5144 586.7284 553.4652 591.5348
1093 553 1089.3769 552.0942 1086.2158 553.8561 1082.8916 555.5542 1079.722 557.5187 1076.9728 560.0272 1074.6915 562.9627 1072.6199 566.0702 1070.1494 568.8506 1067.8301 571.7549 1065.1377 574.2415 1062.3261 576.6739 1059.4529 579.0314 1056.594 581.406 1053.5638 583.3591 1050.2278 584.7722 1047.5871 587.4129 1044.9463 590.0537 1042.1827 592.5448 1039.2142 594.7858 1036.498 597.3347 1033.4821 599.5179 1030.8755 602.1867 1028.8419 605.3162 1027.1717 608.6566 1025.9543 612.1828 1025.0485 615.8059 1025.8573 619.4291 1026.7631 623.0522 1027.8721 626.6162 1029.4893 629.9785 1030.8199 633.4596 1032.4154 636.8308 1034.3465 640.0198 1036.4181 643.1272 1038.4898 646.2346 1040.9904 648.9904 1043.2796 651.9194 1045.9487 654.4615 1048.974 656.6493 1052.0814 658.7209 1055.1888 660.7925 1058.1016 663.1016 1060.7424 665.7424 1063.4509 668.3006 1066.5583 670.3722 1069.759 672.253 1073.302 673.434 1076.8867 673.5283 1080.5563 673 1084.2226 672.4444 1087.9025 672 1091.6372 672 1095.2501 671.25 1098.8563 670.2859 1102.4246 669.1918 1104.7352 666.3972 1107.3032 663.6968 1109.525 660.7125 1110.9102 657.2694 1112.9141 654.1288 1114.9857 651.0214 1117.0573 647.914 1119.1289 644.8066 1121 641.6384 1121 637.9038 1121 634.1691 1120.8628 630.4514 1120 626.8229 1119.7789 623.1155 1118.8345 619.5036 1117.3923 616.0884 1115.6127 612.8381 1114.5641 609.2566 1113.5545 605.6636 1112.1141 602.2281 1110.3102 598.9653 1108.2386 595.8579 1106.167 592.7505 1104.4843 589.4529 1102.7779 586.1668 1102 582.6677 1101.4987 578.9948 1101.5308 575.4076 1102 571.7491 1102 568.0145 1101.3403 564.3611 1100.2626 560.7879 1098.3891 557.5837 1096.3175 554.4762
1081 895 1075.4829 894.2118 1069.9803 893.33 1064.6895 891.6758 1059.2842 891.5308 1054.4051 893.5949 1050.1376 897.1174 1045.3587 899.9848 1040.3759 902.3248 1034.8986 903.3502 1029.4013 904.2664 1023.9105 904.7821 1018.4364 903.7394 1012.9453 902.7891 1007.4714 902.2548 1002.0343 903.3863 996.947 905.6318 992.314 908.686 988.3732 912.6268 984.4985 916.6269 981.017 920.9787 978.9685 926.1576 977.8956 931.6262 976.9754 937.1228 975.9015 942.5912 975 948.0897 975 953.6628 976.0225 959.1351 976.9387 964.6324 978.0522 970.087 980.9195 974.8659 983.0197 980.0247 986.5012 984.3765 990.3762 988.3762 994.317 992.317 998.2578 996.2578 1002.1986 1000.1986 1006.1394 1004.1394 1010.7353 1007.2412 1015.5143 1010.1086 1020.0724 1013.3043 1024.7846 1016.2708 1029.5636 1019.1381 1034.3425 1022.0055 1039.1214 1024.8728 1044.1404 1027.2562 1049.2816 1029.4064 1054.498 1031.2996 1059.9629 1032.3926 1065.4422 1033.407 1070.9662 1034 1076.5394 1034 1082.0702 1033.4883 1087.6029 1033 1093.1143 1032.3771 1098.6501 1032 1104.1607 1031.3679 1108.9579 1028.7816 1113.6619 1025.8028 1117.8374 1022.1626 1121.7782 1018.2218 1126.5099 1015.294 1131.0012 1011.9988 1134.942 1008.058 1138.8828 1004.1172 1142.1513 999.6218 1144.2211 994.4473 1146.1536 989.232 1147.2067 983.7597 1148 978.2523 1148 972.6791 1147.6286 967.1428 1146.1205 961.8013 1143.6849 956.8082 1141.1464 951.8661 1138.7208 946.8681 1135.2173 942.663 1130.7588 939.3191 1126.6137 935.6137 1123.0254 931.3672 1119.6815 926.9087 1117.3521 921.8801 1115.2822 916.7056 1112.5237 911.8728 1110.3082 906.7705 1106.646 902.646 1102.2723 899.2043 1097.1415 897.0566 1091.9652 894.993 1086.4973 894.0838
1075 1163 1068.6257 1163 1062.2514 1163 1055.9286 1163.7245 1050.8703 1167.1297 1045.9836 1171.2131 1041.3834 1175.6166 1036.8761 1180.1239 1031.99 1184.208 1026.4327 1187.2837 1020.9076 1190.4554 1015.4417 1193.735 1009.7594 1196.6203 1004.0581 1199.471 997.8793 1200.8534 991.5918 1201.9014 985.522 1200.174 979.4748 1198.1583 973.2061 1198.9656 966.9631 1200.0739 964.1124 1205.7752 960.8694 1211.2612 958.0188 1216.9625 955.9975 1223.0074 954 1229.0575 954 1235.4318 954 1241.8061 954.0296 1248.1779 955.1492 1254.4477 957.1649 1260.4948 959.1807 1266.542 961.3195 1272.5325 964.5207 1278.0414 967.4273 1283.7121 970.6144 1289.2287 973.6496 1294.812 977.5202 1299.8669 980.971 1305.2137 985.1912 1309.953 990.4199 1313.4733 996.5253 1315.2542 1002.7436 1316.5812 1008.8619 1318.3103 1014.9491 1319.9745 1020.7132 1322.6853 1026.8343 1324 1032.9926 1325.3309 1038.8088 1327.9044 1044.7734 1330.0781 1050.9775 1331.4963 1057.3101 1332 1063.6479 1331.5587 1069.8232 1330.0589 1075.9092 1328.1688 1082.1198 1327 1088.3661 1326.2113 1094.1166 1323.5889 1099.6838 1320.7194 1105.896 1319.368 1111.5994 1316.7205 1116.8062 1313.0969 1122.3161 1309.9471 1127.1714 1305.8286 1131.4293 1301.1415 1134.2799 1295.4402 1137.0923 1289.723 1139 1283.6583 1139 1277.284 1137.9989 1270.9926 1137.0975 1264.6823 1134.4576 1258.9152 1130.6572 1253.8215 1125.844 1249.6752 1120.2654 1246.6327 1114.295 1244.4317 1108.2478 1242.4159 1102.4752 1239.7376 1099.5058 1234.5175 1098.215 1228.2902 1099.3918 1222.1287 1099.316 1215.8962 1097.777 1209.7193 1096.417 1203.5021 1094.9457 1197.31 1093.0729 1191.2186 1091.5783 1185.0484 1091 1178.7153 1090.1591 1172.4774 1086.7462 1167.4975 1081.184 1164.546
1071 1543 1063.0963 1543 1055.1926 1543 1047.3175 1543.4603 1039.4749 1543.5594 1031.6322 1543.421 1023.9705 1545.1361 1016.8407 1548.4395 1009.7323 1551.3631 1001.8804 1552.265 994.0815 1553.4796 986.5804 1555.8112 979.5676 1559.3581 971.8748 1561.1407 964.0321 1562.121 956.2492 1563.3218 949.5648 1567.0155 946.1905 1574.1333 941.8316 1580.6734 940.0436 1588.3489 941 1596.1931 941.012 1604.0961 941.9923 1611.9387 942.9727 1619.7814 944.8635 1627.454 949.6995 1633.6394 954.8382 1639.6446 960.3265 1645.3265 965.9152 1650.9152 970.7023 1657.1832 974.8136 1663.9238 977.337 1671.3478 979.8153 1678.8408 983.6328 1685.6859 988.1251 1692.1876 992.6293 1698.681 997.4487 1704.9384 1002.7708 1710.7708 1008.8972 1715.6556 1015.976 1719.116 1023.4623 1721.6156 1031.13 1723.5325 1038.8387 1725.2298 1046.6814 1726.2102 1054.4901 1727.3725 1062.1578 1729.2894 1069.8344 1731.1669 1077.6556 1732 1085.5593 1732 1093.4208 1731.3224 1101.2512 1730.2498 1108.9539 1728.5115 1116.5717 1726.4081 1124.0096 1723.7464 1131.3107 1720.724 1138.5754 1717.6105 1145.5166 1713.8476 1152.1547 1709.5635 1158.2914 1704.5905 1161.7501 1697.5832 1164.8635 1690.3185 1169.838 1684.1944 1174.8978 1678.1226 1179.9576 1672.0508 1182.1352 1664.4592 1184.059 1656.7933 1186.2034 1649.1865 1188.1954 1641.5441 1191.389 1634.3193 1195 1627.3746 1194.9252 1619.4762 1193.3244 1611.8177 1189.526 1604.8941 1186.0454 1597.8545 1181.2138 1591.6242 1177.0871 1584.9045 1171.8327 1579.0272 1165.6579 1574.1053 1158.9982 1569.8561 1152.1359 1565.9348 1145.1723 1562.2167 1138.2512 1558.5427 1132.1794 1553.4828 1125.5367 1550 1117.633 1550 1109.7293 1550 1101.8501 1549.6063 1094.0427 1548.4085 1086.4781 1546.1594 1078.7762 1544.4139
607 2025 601.6139 2025 596.2278 2025 590.8418 2025 585.4557 2025 580.0696 2025 574.7422 2025.7096 569.4505 2026.7099 564.169 2027.7662 560.4836 2031.3551 557.6436 2035.9273 554.5189 2040.3081 551.2873 2044.617 547.53 2048.47 544.2181 2052.7092 539.3366 2054.8654 534.6924 2057.5846 532.2995 2062.2512 529.2523 2066.6637 525.0275 2069.9794 521.2157 2073.7843 519.113 2078.7176 515.9865 2083.0808 515.1011 2088.3936 515.9357 2093.6786 516.0114 2099.0572 517.1777 2104.2962 519.9488 2108.9147 521.9634 2113.9085 524.5766 2118.5766 528.4357 2122.3268 532.7981 2125.4788 537.3887 2128.2915 541.7477 2131.4486 546.3416 2134.2562 550.575 2137.575 554.4339 2141.3254 558.862 2144.3448 563.9113 2146.1823 569.1294 2147.4518 574.1303 2149.4521 579.1311 2151.4524 584.132 2153.4528 589.1328 2155.4531 594.221 2157 599.6071 2157 604.9932 2157 610.3136 2156.3373 615.5951 2155.281 620.6706 2153.5318 625.3908 2150.9655 630.1389 2148.4305 635.3632 2147.2728 640.4601 2145.6159 645.461 2143.6156 650.4618 2141.6153 655.4627 2139.6149 659.9843 2136.7618 664.2931 2133.5301 668.1838 2129.8162 671.9923 2126.0077 675.8008 2122.1992 679.6094 2118.3906 683.4179 2114.5821 684.8948 2109.5258 686.8012 2104.497 687 2099.1492 687.973 2093.8648 686.8422 2088.6054 684.8418 2083.6046 682.9163 2078.5815 681.8826 2073.2959 681.0034 2067.9832 681.9403 2062.7017 680.884 2057.4202 679.3789 2052.3789 675.6355 2048.5139 672.2974 2044.2974 668.4888 2040.4888 664.5956 2036.7978 659.6605 2034.7321 654.3694 2033.7282 649.0436 2033 643.6575 2033 638.305 2032.661 633.0118 2031.6686 627.7066 2030.7413 622.4251 2029.685 617.2423 2028.2969 612.1788 2026.4797
513 2471 507.6365 2470.1061 502.3009 2470.9398 496.9392 2471.8435 491.6018 2471.1204 486.2699 2470.054 480.9377 2471.0104 475.5742 2471.9043 470.1446 2472 464.7072 2472 459.3616 2472.9277 454.0297 2473.9941 448.7139 2475.1145 443.6909 2477.1855 439.0283 2479.983 434.6532 2483.2081 429.9912 2486.0066 425.6155 2489.2307 420.956 2492.033 416.6061 2495.2954 412.6547 2498.8634 410.8074 2503.9631 409.7829 2509.3027 408.8676 2514.6622 407.8012 2519.9941 407.5022 2525.2555 409.5216 2530.3041 411.5411 2535.3526 413.5605 2540.4012 415.8034 2545.3389 418.5223 2550.0446 421.3326 2554.6658 424.7006 2558.9341 428.135 2563.135 431.9798 2566.9798 435.8247 2570.8247 440.0247 2574.2148 444.5741 2577.1806 449.0624 2580.2374 453.8678 2582.7471 458.9163 2584.7665 463.9649 2586.7859 469.0134 2588.8054 474.062 2590.8248 479.1106 2592.8442 484.2803 2594.4561 489.4734 2595.9893 494.6792 2597.4465 500.0709 2598 505.5084 2598 510.908 2597.6184 516.2843 2597 521.6883 2596.6623 527.0322 2595.6613 532.3137 2594.4745 537.3622 2592.4551 542.303 2590.2182 547.0455 2587.5818 552.094 2585.5624 557.0552 2583.3669 561.7178 2580.5693 566.3549 2577.7338 570.7555 2574.5467 575.3901 2571.7074 579.6541 2568.3459 583.4234 2564.4354 586.3615 2559.9155 588.0502 2554.7489 588.9023 2549.4136 588.0083 2544.0501 586.852 2538.7533 584.0544 2534.0907 581.2569 2529.4281 578.0371 2525.0495 575.2343 2520.3904 572.0107 2516.0143 569.2116 2511.3527 565.446 2507.446 564.2098 2502.2587 563.1839 2496.9194 560.6848 2492.1414 557.8873 2487.4788 554.0297 2483.7723 548.9302 2482.186 543.5722 2481.262 538.2311 2480.2462 533.1171 2478.4469 528.6126 2475.4594 523.568 2473.5227 518.2888 2472.2578
486 2826 480.4018 2828.0855 474.4726 2828.9325 468.8389 2830.9354 463.5934 2833.719 458.7008 2837.171 453.5006 2840.1425 448.0436 2842.5826 442.2008 2843.7999 436.2279 2844 430.3033 2843.2172 424.8247 2845.0877 420.9681 2849.3866 417.8865 2854.5225 416.2986 2860.2083 415.314 2866.1162 415 2872.0797 415 2878.0691 415 2884.0585 415 2890.0479 415 2896.0374 415.662 2901.972 416 2907.9335 415.3551 2913.8695 416.211 2919.633 418.7979 2924.9964 422.2819 2929.8524 426.2905 2934.2905 431.0628 2937.8377 436.1987 2940.9192 440.7497 2944.7497 444.9849 2948.9849 449.4516 2952.9613 454.3375 2956.4025 459.4734 2959.484 464.8867 2961.9622 470.6709 2963.4452 476.5788 2964.4298 482.4868 2965.4145 488.4277 2966 494.3843 2966.3974 500.1576 2967.8631 505.7778 2969.9259 511.593 2971 517.5473 2970.5755 523.4891 2970 529.4785 2970 535.3629 2969.4548 540.7769 2966.9339 545.9128 2963.8523 551.2665 2961.2445 556.9071 2959.2372 562.5218 2957.1594 567.9921 2954.8048 572.5502 2951.0622 576.4622 2946.5378 580.8744 2942.5004 585.0222 2938.2964 588.1037 2933.1605 591.1852 2928.0246 593.7786 2922.6642 595.79 2917.0251 598.2215 2911.557 600.3947 2906.0265 601 2900.0971 600.5245 2894.147 599.5398 2888.2391 597.6079 2882.6799 594.5264 2877.544 591.1118 2872.6397 587.1552 2868.1552 582.4777 2864.4866 577.3418 2861.4051 571.9088 2858.9696 566.4933 2856.496 562.4144 2852.3574 559.3329 2847.2215 555.5967 2842.5967 551.0863 2838.6691 545.9197 2835.7679 540.2794 2833.7598 534.6698 2831.6679 530.0365 2828.0365 525.4677 2824.1741 520.4758 2820.8855 514.7316 2820 508.7422 2820 502.9707 2821.3431 497.0879 2822 491.2615 2823.2462
481 3153 474.523 3153.9253 468.046 3154.8506 461.7954 3156.7349 455.5884 3158.8039 449.3814 3160.8729 442.9428 3162.0095 436.5087 3163.1638 430.3017 3165.2328 424.3252 3167.6748 419.3541 3171.823 413.445 3174.622 407.313 3176.8957 401.6179 3179.9057 396.7442 3184.2558 393.1771 3189.6457 390.7634 3195.7099 389.3212 3202.0726 388.2456 3208.5264 388 3215.0488 388 3221.5915 388 3228.1343 390.1305 3234.2611 393.0894 3240.0894 397.8681 3244.5208 403.2191 3248.2191 407.4441 3253.1103 409.7442 3259.2326 412.15 3265.3001 414.7609 3271.2827 417.3502 3277.2503 421.0841 3282.6051 425.4577 3287.4577 430.0841 3292.0841 435.5592 3295.4237 441.464 3298.232 447.5778 3300.5259 454.0437 3301 460.5104 3301.9184 467.0464 3302 473.5891 3302 480.0491 3303 486.5919 3303 493.1328 3302.9779 499.5717 3301.8366 505.8628 3300.0392 512.0726 3297.9793 518.3636 3296.1818 524.8217 3295.1683 531.0779 3293.3074 537.3564 3291.4696 543.6474 3289.6722 549.6636 3287.1682 555.2704 3283.8197 560.5474 3279.9621 565.4055 3275.5945 570.2438 3271.2049 574.6714 3266.4929 578.3007 3261.049 581.7497 3255.5006 585.0684 3249.9316 589.4395 3245.1211 592.1156 3239.191 593.0409 3232.714 593.9661 3226.237 596.8189 3220.3621 598.941 3214.1771 599.8989 3207.7078 599.1758 3201.2308 599 3194.7006 596.8345 3188.669 593.9085 3182.817 590.4976 3177.2464 586.5993 3171.9992 581.9405 3167.4504 576.5716 3163.7858 570.5812 3161.1937 564.26 3159.6086 557.783 3158.6833 551.2888 3158 544.7587 3157.8227 538.3116 3156.7705 532.0562 3155 525.5183 3155.0688 519.0414 3155.9941 512.5644 3155.0806 506.2571 3153.3592 500.0334 3151.3445 493.6013 3150.2288 487.1418 3150.8097
1249 2530 1246.1672 2536.6099 1242.2463 2542.6305 1237.6805 2548.1834 1233.6005 2554.0992 1229.1839 2559.7701 1224.5846 2565.2984 1221.5269 2571.7706 1219.3918 2578.6286 1217.4162 2585.5433 1217 2592.6764 1217 2599.8678 1217 2607.0592 1217.7753 2614.2023 1218 2621.3797 1221.5665 2627.2798 1225.747 2633.1205 1229.7361 2639.1041 1234.069 2644.8363 1238.1624 2650.7436 1242.6371 2656.3646 1246.8082 2662.2123 1251.5658 2667.5658 1256.3054 2672.9665 1260.8388 2678.5485 1265.4138 2684.0966 1270.9221 2688.6147 1276.9057 2692.6038 1283.2964 2695.8413 1289.5362 2699.3574 1296.1877 2701.5982 1303.1832 2703.1952 1310.219 2704.6027 1316.8048 2702.8258 1322.9216 2699.0523 1329.123 2695.4385 1335.8219 2692.908 1342.847 2692.5496 1350.0064 2693 1357.1654 2692.4793 1364.327 2692 1371.383 2691.0334 1378.0676 2688.4662 1384.3973 2685.0587 1390.7208 2681.6396 1396.4927 2677.5073 1401.951 2672.8392 1405.3036 2666.6249 1407.49 2659.7851 1408.7545 2652.7187 1409.7715 2645.5996 1409.2115 2638.4805 1408.1945 2631.3614 1405.3989 2624.7978 1401.8746 2618.5306 1397.9888 2612.4832 1392.1622 2608.5811 1386.0975 2604.7317 1380.4888 2600.2406 1375.2852 2595.2852 1370.2002 2590.2002 1365.1151 2585.1151 1359.3285 2580.8857 1352.6205 2578.463 1346.0753 2575.5376 1343.106 2569.3181 1341.3372 2562.3486 1343.5944 2555.8112 1346.8105 2549.379 1347 2542.2324 1347 2535.041 1346.1302 2527.9114 1345.1132 2520.7923 1344.0962 2513.6731 1342.2112 2506.7391 1337.8883 2501.0659 1333.3744 2495.468 1327.1038 2492.0519 1320.4968 2489.2129 1313.4159 2488.0594 1306.2287 2488 1299.6003 2490.7427 1292.7133 2492.7962 1286.9672 2497.0328 1281.8821 2502.1179 1276.3585 2506.7132 1271.2396 2511.7604 1265.7357 2516.3869 1260.1323 2520.8942 1254.6056 2525.4954
1288 2914 1281.865 2912.2883 1275.7236 2910.6748 1269.4197 2909.7366 1263.1071 2909 1256.7335 2909 1250.3763 2909.232 1244.0573 2910 1237.6837 2910 1231.3101 2910 1224.9365 2910 1218.5673 2909.9382 1212.2578 2909.0368 1205.9727 2910.0136 1200.272 2912.864 1194.5713 2915.7144 1189.5218 2919.5825 1185.4359 2924.4551 1182.0798 2929.867 1179.219 2935.562 1176.3686 2941.2627 1175.2152 2947.4935 1174.2024 2953.7858 1174 2960.1427 1174.7425 2966.4548 1176.5201 2972.5604 1179.1717 2978.3435 1181.4298 2984.2895 1184.044 2990.0881 1187.3497 2995.5246 1191.123 3000.6538 1195.6307 3005.1046 1200.6077 3009.0862 1205.5846 3013.0677 1210.5616 3017.0493 1215.0308 3021.5385 1219.2779 3026.2779 1223.9709 3030.5767 1228.9478 3034.5582 1234.2047 3038.1023 1240.021 3040.6737 1246.0955 3042.5987 1252.2728 3044 1258.4726 3044.7363 1264.0244 3047.8195 1269.067 3051.7113 1274.4404 3054.9371 1280.7499 3054.0357 1287.1193 3054.0199 1293.4077 3054.9418 1299.7172 3054.0404 1306.0051 3052.9991 1312.2808 3051.9064 1318.3204 3049.8718 1324.1927 3047.4036 1329.8566 3044.4861 1335.3788 3041.3106 1341.035 3038.379 1346.5649 3035.2175 1352.2134 3032.272 1357.8572 3029.3809 1363.567 3026.7464 1368.6954 3022.9827 1373.1269 3018.7462 1375.691 3012.9269 1377.3673 3006.7961 1378.4151 3000.5092 1379.4629 2994.2223 1381.3894 2988.2212 1383.5437 2982.2816 1384 2975.9532 1384 2969.5796 1382.8002 2963.4007 1380.7847 2957.3541 1377.9975 2951.6625 1375.0167 2946.0334 1370.7983 2941.4386 1365.5094 2937.9057 1360.3976 2934.1181 1355.7588 2929.7588 1349.9715 2927.3238 1343.7232 2926.1205 1337.4363 2925.0727 1331.3731 2923.1244 1325.3266 2921.1089 1319.28 2919.0933 1313.2335 2917.0778 1306.9559 2915.9926 1300.669 2914.9448 1294.3736 2914
1621 225 1617.2276 227.2635 1613.9015 230.0985 1611.2668 233.5997 1608.2293 236.7707 1605.1185 239.8815 1600.9028 241.0486 1596.9652 243.0087 1592.7208 244.1396 1588.7607 246 1584.3613 246 1579.9619 246 1575.5626 246 1571.1632 246 1566.8008 246.2998 1562.5327 247.3668 1558.4002 248.7999 1554.7867 251.2133 1551.6759 254.3241 1548.8743 257.6885 1546.7374 261.5251 1544.77 265.46 1542.5147 269.2279 1541.1581 273.3678 1540.0911 277.6358 1539.2108 281.9458 1539 286.3243 1539.9031 290.6124 1540.9701 294.8805 1542.0849 299.1273 1544.4234 302.8469 1546.3909 306.7818 1548.5666 310.5666 1551.6774 313.6774 1554.7882 316.7882 1557.7053 320.0579 1560.4604 323.4604 1563.5712 326.5712 1566.682 329.682 1570.2678 332.1339 1574.2027 334.1013 1578.3185 335.5796 1582.6661 336 1586.974 336.7435 1591.3418 337 1595.7411 337 1600.1405 337 1604.464 337.616 1608.7614 337.4477 1613.0533 336.4867 1617.3927 336 1621.7386 335.5654 1626.0282 334.5944 1630.2242 333.3879 1634.1591 331.4205 1638.1866 329.7034 1642.3411 328.3295 1646.276 326.362 1649.9573 324.0427 1652.9063 320.7916 1655.6434 317.3566 1658.64 314.1467 1661.2585 310.6123 1663.7559 306.9922 1666.2948 303.4104 1668.2622 299.4755 1670.1007 295.4964 1670.9635 291.1824 1672.8843 287.2315 1674.0078 282.9844 1675.9753 279.0495 1676.8519 274.7403 1677.8839 270.4644 1677.2311 266.1555 1677 261.779 1676.1219 257.4878 1673.6621 253.8827 1670.6694 250.6694 1666.9118 248.4559 1662.8619 246.7447 1658.8587 244.9293 1654.9238 242.9619 1651.1291 240.7527 1647.5661 238.1746 1644.0466 235.535 1640.6982 232.6982 1637.2131 230.1066 1633.46 227.845 1629.7152 225.6788 1625.3994 225
1598 337 1592.5809 337.9032 1587.4458 339.8217 1582.0836 340.9833 1576.9783 343.0087 1571.8943 345.0793 1567.4992 348.3756 1562.9602 351.4159 1557.8593 353.4563 1552.7583 355.4967 1547.6574 357.537 1542.7562 359.9329 1537.9911 362.4018 1532.604 363.4792 1527.3646 365.0541 1522.6423 367.7682 1518.9354 371.7528 1516.5386 376.6534 1516 382.0436 1516 387.5374 1516 393.0313 1516 398.5252 1516.0037 404.0187 1517.1537 409.3843 1519 414.5227 1518.9968 420.0162 1518 425.4114 1517.8225 430.8877 1517.255 436.2749 1518.2787 441.6719 1519.4108 447.027 1521.2946 452.1786 1522.9603 457.4007 1525.3862 462.3104 1528.4144 466.8858 1532.2809 470.7107 1536.676 474.007 1541.5643 476.4257 1546.6653 478.4661 1551.7662 480.5065 1557.0842 481.8168 1561.9101 484.3461 1566.3783 487.5337 1571.5424 489.1928 1576.9939 489.8742 1582.419 489.2635 1587.8911 489 1593.385 489 1598.8261 489.6377 1604.2261 489.3548 1609.6347 488.3942 1615.0538 487.491 1620.4584 486.5083 1625.4884 484.507 1630.4332 482.1889 1635.7005 480.6599 1640.8256 478.9046 1645.5366 476.078 1650.0288 472.9712 1653.9135 469.0865 1657.7983 465.2017 1661.3588 461.1031 1663.4806 456.0388 1665.9376 451.1249 1667.042 445.7482 1667.9451 440.3291 1667.9737 434.842 1667.0705 429.4228 1667 423.9348 1666.1059 418.5294 1665.1856 413.1134 1664.2824 407.6943 1662.5976 402.4939 1660.5572 397.3929 1659.3434 392.0607 1657.7355 386.8388 1655.8889 381.6668 1653.103 377.103 1649.2182 373.2182 1645.3335 369.3335 1641.4487 365.4487 1637.3753 361.7815 1633.4228 358.0285 1630.0307 353.7076 1626.6823 349.3528 1623.1513 345.1513 1619.1106 341.4664 1614.3135 338.8627 1608.905 338 1603.4191 337.9032
1420 697 1412.1821 693.5457 1404.7498 689.2999 1397.1986 685.0993 1389.8332 680.6249 1381.827 677.5171 1373.3511 675.8168 1364.7437 675 1356.0911 675 1347.4385 675 1338.7858 675 1330.1673 675.6833 1321.5639 676.604 1312.9584 677.5042 1304.4179 678.796 1295.9713 680.673 1287.5136 682.4973 1279.1603 684.5248 1271.8132 689.0934 1264.074 692.963 1257.9402 699.0598 1253.1188 706.2099 1249.3432 713.9778 1246.8404 722.2181 1244.6269 730.577 1242.6697 738.9725 1241.7425 747.5752 1241 756.1908 1241.183 764.8233 1243.0795 773.2649 1245.5658 781.5526 1249.1938 789.3875 1252.782 797.2594 1256.9964 804.7942 1261.9233 811.8978 1267.2939 818.6763 1272.7748 825.3663 1278.2228 832.0481 1284.8349 837.6262 1291.757 842.8178 1298.7938 847.8527 1305.7193 853.0395 1312.9799 857.7374 1320.3173 862.3233 1327.3913 867.2935 1334.5122 872.1951 1341.624 877.0992 1349.5535 879.7934 1357.9767 881.7442 1366.5227 882.9347 1375.1171 882 1383.7561 882.2195 1392.3419 882.7073 1400.9208 881.5827 1409.497 880.4379 1418.0829 879.3646 1426.6687 878.2914 1435.0606 876.2684 1443.4465 874.1384 1451.8408 872.0398 1460.1107 869.524 1467.827 865.695 1474.7635 860.5304 1481.2188 854.7812 1487.0213 848.3744 1492.5606 841.7273 1497.1774 834.4396 1502.4778 827.6266 1508.0132 820.9768 1512.2431 813.4328 1515.6515 805.4798 1519.0599 797.5268 1522.8494 789.7635 1526.0473 781.8109 1527.6681 773.3231 1525.7858 765.0955 1522.4732 757.1041 1517.8461 749.8154 1512.119 743.3707 1505.1296 738.2747 1498.1843 733.2219 1490.3981 729.4822 1482.9241 725.1224 1475.0945 721.4691 1467.1414 718.0606 1459.1091 714.8436 1450.8438 712.321 1442.8251 709.2362 1435.1894 705.177 1427.3123 701.5965
1099 906 1092.6492 900.5565 1085.8894 895.6353 1078.6866 891.3923 1072.6446 885.6446 1066.73 879.73 1061.3061 873.3674 1055.9463 866.9463 1050.0317 861.0317 1043.6398 855.6398 1037.6838 849.7742 1030.8615 844.9406 1023.1579 841.6842 1015.2857 838.9107 1006.978 838 998.6242 838.172 990.4479 839.6652 983.0166 843.4167 976.3103 848.4081 970.2371 854.1154 964.661 860.339 958.5516 866.0403 951.9556 871.1746 945.7572 876.6914 940.4024 883.1171 935.3194 889.7528 930.8299 896.7976 926.68 904.06 923.252 911.6614 920.6817 919.6142 919.2703 927.8377 920.5002 936.0007 921.7819 944.2549 924.3194 952.1852 927.2564 960.0171 930.4607 967.7416 932.6966 975.7865 934.7253 983.9012 938.588 991.279 943.8232 997.7878 948.0116 1005.0232 951.7523 1012.5046 957.523 1018.523 963.4375 1024.4375 969.556 1030.1114 976.4537 1034.8307 983.676 1039.0475 990.7874 1043.45 998.0815 1047.5407 1005.5464 1051.3122 1012.8332 1055.4166 1020.3293 1059.1235 1028.1495 1062.0854 1035.4022 1066.2514 1042.4953 1070.6846 1049.7456 1074.8546 1057.8305 1076.9576 1065.7694 1079.5898 1074.0128 1080.8766 1082.3245 1080.1862 1090.627 1079.1716 1098.9381 1078.2291 1107.1021 1076.4745 1115.2168 1074.4458 1123.1914 1071.9362 1131.2426 1069.6893 1138.4936 1065.7903 1145.7265 1061.6368 1152.6141 1056.9882 1158.0566 1050.7208 1162.9183 1043.9143 1167.7801 1037.1079 1172.255 1030.0537 1175.0515 1022.2681 1174.9032 1014.1614 1170.4103 1007.4103 1164.4957 1001.4957 1159.1898 995.0657 1154.328 988.2592 1149.4663 981.4528 1144.6045 974.6463 1140.2633 967.5265 1136.3609 960.1316 1131.4503 953.4503 1125.354 947.732 1119.1404 942.1404 1113.7551 935.8215 1110.0129 928.3677 1107.0759 920.5358 1103.6398 912.9596
810 1175 801.7227 1173.4307 793.529 1171.4509 785.2716 1169.7839 776.9032 1168.767 768.527 1167.8159 760.1477 1167 751.7558 1167.311 743.8068 1169.8523 736.8764 1174.6421 729.4438 1178.5836 721.5504 1181.5436 713.7172 1184.6414 706.177 1188.4115 698.6062 1192.0985 690.5829 1194.4171 684.7347 1200.4643 680.9003 1207.8971 679.9327 1216.269 677.9491 1224.4584 677.0181 1232.837 677.0294 1241.2645 677.9603 1249.643 678.0078 1258.0705 678.9388 1266.4491 682.9075 1273.8381 687.7915 1280.7082 693.2529 1287.1283 698.6619 1293.5942 705.0911 1299.0101 713.4697 1299.9411 720.8561 1303.9178 727.725 1308.8036 734.5849 1313.7035 741.4448 1318.6034 748.9299 1322.4649 757.0177 1324.7544 764.0359 1329.3114 771.1441 1333.84 779.0552 1336.5138 787.2336 1338.5584 795.412 1340.603 803.7517 1341.7502 812.1303 1341.3189 820.4999 1340.3125 828.7958 1340.8408 837.019 1338.9953 845.2236 1337.0614 853.1637 1334.4181 860.7786 1330.8092 868.4323 1327.2839 876.1116 1323.8331 883.8705 1320.5647 891.3401 1316.6628 898.4925 1312.2196 905.5857 1307.7072 913.0636 1303.8208 919.9407 1299.0593 924.9443 1292.4818 928.497 1284.9042 933.9557 1278.6031 939.7834 1272.9109 942.9469 1265.1063 946.6315 1257.5265 949.8488 1249.7365 951.7456 1241.7105 951 1233.3217 950.7312 1224.9246 948.8573 1216.7155 947.8382 1208.3528 945.7936 1200.1744 943.7755 1191.9897 941.9405 1183.7618 939.7504 1175.6506 934.8181 1168.8181 928.8356 1162.8826 921.9741 1157.9852 914.6047 1153.9561 906.2261 1153.0251 898.0423 1151.0106 889.6648 1150.0739 881.2987 1150.9627 872.9206 1151.8977 864.7202 1153.8199 857.1239 1157.4381 849.7716 1161.5591 841.9387 1164.648 834.0453 1167.608 825.8604 1169.5866 817.6705 1171.5824
517 1299 516 1293.9127 514.7255 1289.0882 512.2547 1284.5094 509.537 1280.074 506.9359 1275.5812 503.7606 1271.4508 500.4405 1267.4405 496.4917 1264.095 492.0892 1261.3169 487.7476 1258.499 482.9099 1256.564 478.1062 1254.5531 473.7713 1251.7713 469.8012 1248.5205 464.9635 1246.5854 460.1257 1244.6503 455.248 1242.8496 450.1388 1242.1722 445.0296 1243.1941 439.9777 1244.4089 435.1715 1246.4142 431.1436 1249.4273 428.3736 1253.8352 425.2474 1258.0035 422.2464 1262.256 419.4935 1266.6754 416.4574 1270.9044 413.8059 1275.3883 411.5646 1280.0885 409.6295 1284.9263 407.5063 1289.6583 404.6163 1293.9594 402.6812 1298.7971 400.8659 1303.6705 399.8441 1308.7797 399 1313.9065 398.9771 1319.1146 398.0448 1324.2239 399.1262 1329.3154 401.0323 1334.1617 402.0542 1339.2709 403.144 1344.36 405.0952 1349.1905 407.3533 1353.8832 409.4659 1358.6212 412.5077 1362.8462 415.2198 1367.293 418.346 1371.4614 421.6297 1375.4723 425.798 1378.5985 429.9663 1381.7247 434.3169 1384.5268 438.9948 1386.7461 443.35 1389.54 448.1442 1391.5721 452.8732 1393.7493 457.8069 1395.3614 462.9162 1396.3832 468.0254 1397.4051 473.1769 1398 478.3409 1398.4682 483.4501 1399.49 488.61 1400 493.7821 1400.4637 498.9481 1401 504.1166 1401.4233 509.2699 1402 514.2184 1400.8908 518.7599 1398.3441 523.3237 1395.8381 527.3591 1392.6409 530.2924 1388.4153 532.8666 1383.8889 534.5898 1379.0509 535.6117 1373.9416 536 1368.7697 535.3252 1363.6261 534.3034 1358.5169 533.2815 1353.4077 531.598 1348.4951 528.8399 1344.1199 526.5848 1339.462 525.1182 1334.4728 524.0737 1329.3687 522.9513 1324.2807 521.8976 1319.1811 521.2514 1314.0109 520.1253 1308.9386 518.6477 1303.943
407 1358 406.3878 1354.3266 405.5682 1350.7047 404.5326 1347.1305 403.5168 1343.5504 403 1339.9102 403 1336.1862 401.5923 1332.8884 399.5265 1329.7898 396.5181 1327.7591 393.0773 1326.3591 389.8463 1324.5642 386.3739 1323.3435 382.8105 1322.2702 379.1303 1322 375.5394 1321.1798 371.8445 1321 368.1205 1321 364.3965 1321 360.6724 1321 356.9484 1321 353.2244 1321 349.5842 1321.2772 346.4856 1323.3429 343.3871 1325.4086 340.2885 1327.4743 337.1899 1329.5401 334.3942 1331.9087 332.144 1334.856 329.7812 1337.6565 328.6035 1341.1894 327.5597 1344.7613 327 1348.4165 327 1352.1405 327 1355.8645 327 1359.5886 327.5609 1363.2436 328 1366.9135 327.3603 1370.5588 326.2921 1374.1236 325.1145 1377.6566 325.8154 1381.2617 326 1384.963 326.8942 1388.5769 328.4704 1391.9408 329.616 1395.464 330.5192 1399.0769 331.9661 1402.4492 334.0318 1405.5478 336.0976 1408.6464 338.7449 1411.1633 341.8435 1413.229 345.0877 1415.0439 348.586 1416 352.2411 1416.5603 355.911 1417 359.5862 1417.3966 363.0284 1418.6856 366.127 1420.7513 369.3974 1422.4658 372.974 1423.4935 376.6356 1424 380.2899 1423.57 383.9214 1423 387.5964 1422.6009 390.8813 1421.1187 393.6056 1418.5963 396.7042 1416.5306 399.8027 1414.4648 402.9013 1412.3991 405.9999 1410.3334 408.9336 1408.0664 411.667 1405.5553 414.8927 1403.7768 418.4943 1402.8352 421.7657 1401.2343 424.399 1398.601 427.0253 1395.962 429.091 1392.8635 430.9106 1389.7319 429.7952 1386.1809 428.753 1382.6295 426.5309 1379.6873 423.5176 1377.5176 420.8843 1374.8843 418.251 1372.251 415.6177 1369.6177 412.9844 1366.9844 410.3511 1364.3511 407.9032 1361.6128
809 1516 804.2253 1517.3642 799.8788 1519.5909 796.4297 1523.0938 793.4502 1527.0664 790.1977 1530.8023 786.3824 1533.9632 782.4098 1536.9426 778.7348 1540.2652 775.2234 1543.7766 773.2152 1548.139 771.4854 1552.7866 769.3637 1557.2726 766.5085 1561.322 765.0012 1565.9954 765 1570.961 764.0338 1575.8311 761.8562 1580.2875 759.8401 1584.7993 758.8663 1589.6686 757.8924 1594.538 756.8993 1599.403 756.4672 1604.1681 758.5032 1608.671 761.4827 1612.6436 764.3445 1616.6889 766.7583 1621.0111 769.7378 1624.9838 773.0693 1628.5346 777.3513 1631.0135 781.4802 1633.7401 785.9217 1635.9609 790.5909 1637.5182 795.4603 1638.4921 800.1249 1640.0625 804.8694 1641 809.7801 1640.444 814.6495 1639.4701 819.492 1638.377 824.3452 1637.331 828.9321 1635.534 833.502 1633.5992 838.2523 1632.1869 842.8951 1630.442 847.7244 1629.3793 852.4686 1628.0126 857.1959 1626.5608 862.1061 1626 866.9237 1625.2305 871.6205 1623.6759 876.3589 1622.3205 880.6104 1619.7922 884.583 1616.8127 888.375 1613.625 892.0028 1610.2479 895.7316 1607.0246 898.711 1603.052 901.6905 1599.0793 904.4147 1594.9632 906.1691 1590.3236 907.5719 1585.5702 909.2198 1580.9012 910 1576.0127 909.8131 1571.0654 908.8392 1566.1961 907.588 1561.4507 904.7577 1557.3943 902.9543 1552.7715 901.9758 1547.9032 900.65 1543.1249 898.6301 1538.6301 895.1188 1535.1188 891.1617 1532.1213 886.3595 1531 881.4371 1531.2252 876.8265 1533.0694 872.2159 1534.9137 867.7575 1532.903 863.1469 1531.0588 858.5363 1529.2145 854.0751 1527.0375 850.0945 1524.0709 846.1219 1521.0914 841.5309 1519.2123 836.9202 1517.3681 832.8203 1514.6152 828.1361 1513.2272 823.2667 1513.7467 818.326 1514 813.3602 1514
818 1638 811.2159 1640.112 804.1689 1640.8961 797.1072 1640.0134 790.2611 1638.0746 784.3046 1634.2031 777.3173 1633.0453 770.6366 1630.6137 763.8379 1628.5251 756.9951 1626.57 750.8051 1623.2034 744.4528 1620.0512 737.7231 1617.778 730.8803 1618.177 724.0375 1620.1321 717.3625 1622.5589 712.0817 1626.8775 708.6749 1633.0919 706.5949 1639.8359 705.2005 1646.7982 704 1653.7467 703.7365 1660.8446 703 1667.9089 703.145 1675.0152 704.2942 1682.0298 706.2493 1688.8726 708.4127 1695.619 712.499 1701.4158 717.9661 1705.9717 723.0009 1711.0011 727.5568 1716.4682 731.5636 1722.3454 734.4935 1728.8181 737.2968 1735.3593 741.4132 1741.0958 746.2795 1746.2795 752.3048 1749.8449 758.4815 1753.321 764.4029 1757.2686 770.6722 1760.5738 777.3616 1762.9605 784.0631 1765.3128 790.7244 1767.7784 797.5672 1769.7335 804.4871 1771.3109 811.5451 1772.2207 818.6063 1773 825.6951 1772.8014 832.5538 1770.9209 839.5817 1769.8338 846.437 1767.9376 853.4356 1766.7822 859.8009 1763.5996 866.1984 1760.4864 872.6283 1757.4973 878.0735 1752.9265 883.2012 1747.999 888.6794 1743.4565 894.3175 1739.1216 900.1439 1735.0468 905.5624 1730.4376 910.6566 1725.4747 915.8622 1720.7067 919.6529 1714.6942 922.8355 1708.329 926.2629 1702.1057 929.8596 1695.9943 932.5322 1689.4033 934 1682.5249 933.7749 1675.4243 932.7308 1668.3851 930.9478 1661.5449 928.0287 1655.0574 924.1755 1649.1755 919.5434 1643.8152 916.3046 1637.5661 913.5208 1631.151 908.244 1626.622 901.5103 1625 894.5324 1625.9907 887.6896 1627.9458 880.7536 1629.4638 873.7086 1630.4702 866.6635 1630.5234 859.5841 1630 852.503 1630.4996 845.4579 1631.506 838.4128 1632.5125 831.7182 1634.6409 824.9634 1636.5767
1559 1158 1550.703 1163.1782 1542.6999 1168.7501 1534.5873 1174.1376 1525.3631 1177.3538 1516.8136 1182.1036 1508.264 1186.8533 1499.7144 1191.6031 1491.3993 1196.7505 1483.254 1202.164 1476.6158 1209.2815 1469.3517 1215.8173 1461.6126 1221.7906 1455.8847 1229.5844 1452.6693 1238.769 1450.5387 1248.3064 1450.6999 1257.9986 1451 1267.764 1451 1277.5444 1452.2404 1287.2019 1455.6417 1296.2834 1460.7404 1304.6107 1467.5655 1311.4241 1476.0143 1316.2286 1484.9517 1320.2008 1494.2464 1323.0493 1503.7246 1325.4174 1513.0534 1328.3511 1522.3737 1331.3121 1531.8824 1333.4314 1541.6083 1334.4608 1551.3402 1334.566 1561.072 1334.4072 1570.6266 1336.2089 1580.0959 1338.4096 1589.8277 1339.3828 1599.5596 1339.644 1609.2914 1338.6709 1618.9793 1337.4041 1628.6077 1335.7392 1638.252 1334.3244 1647.4784 1331.1787 1656.0746 1326.5224 1665.012 1322.5502 1673.9293 1318.5353 1682.3825 1313.636 1690.6762 1308.4524 1699.1541 1303.5811 1706.6137 1297.3863 1713.1687 1290.1365 1718.3832 1281.9102 1723.133 1273.3606 1727.6547 1264.6907 1732.2888 1256.0801 1737.7541 1247.9945 1742.6999 1239.6002 1746.5527 1230.6183 1749.2763 1221.2568 1751.2638 1211.681 1753.3073 1202.117 1753.3445 1192.4453 1753 1182.6822 1752.3266 1172.9391 1750.6619 1163.3093 1746.8892 1154.4005 1741.8782 1146.005 1738.0278 1137.0834 1734.3478 1128.0326 1730.3756 1119.0952 1725.164 1110.8854 1719.2958 1103.0611 1711.5592 1097.5819 1702.6217 1093.6097 1693.4815 1090.1605 1684.203 1087.0677 1674.866 1084.1598 1665.5506 1081.1835 1656.106 1078.6902 1647.7212 1081.9591 1640.1568 1088.1514 1632.7773 1094.5699 1624.8357 1100.2277 1617.8113 1106.8869 1611.3923 1114.2659 1604.082 1120.6885 1595.9732 1126.1417 1588.5635 1132.4365 1581.0759 1138.6931 1573.6081 1144.9926 1566.3605 1151.5596
1743 1520 1733.7412 1523.7035 1724.6882 1527.8399 1715.9009 1532.5495 1707.0274 1537.0959 1698.2711 1541.8644 1689.3971 1546.4019 1681.0999 1551.9334 1672.8027 1557.4649 1665.2213 1563.9314 1656.0793 1567.6402 1646.3082 1569.5803 1637.5332 1574.0418 1630.6239 1581.1441 1623.3512 1587.9427 1620.3186 1596.8138 1620 1606.7699 1620.6104 1616.7142 1623.1052 1626.2631 1625.4409 1635.8502 1627.542 1645.4696 1632.1744 1654.2616 1638.0251 1662.3144 1644.7092 1669.7092 1651.8604 1676.6453 1660.0033 1682.301 1669.5378 1685.2151 1678.7966 1688.9186 1688.0553 1692.6221 1697.3141 1696.3256 1706.2952 1700.6476 1715.451 1704.5804 1725.0302 1707.206 1734.7148 1709.5586 1744.4715 1711.4472 1754.4159 1712 1764.3879 1712 1774.3141 1711.5372 1784.0995 1709.6183 1793.8594 1707.6562 1803.1112 1703.9382 1811.8283 1699.0954 1820.7436 1694.6282 1829.1284 1689.2477 1837.4256 1683.7162 1846.0125 1678.6597 1853.9327 1672.6839 1862.3926 1667.6728 1870.2666 1661.5834 1878.5687 1656.0735 1886.4166 1649.9286 1893.3612 1642.8517 1899.3444 1634.8741 1905.056 1626.7103 1909.7941 1617.9634 1913.8441 1608.8508 1917.0117 1599.4474 1918.5389 1589.6108 1920.0469 1579.7654 1921.5645 1569.9191 1922 1559.9712 1921.4029 1550.0289 1920.3459 1540.1133 1919.3194 1530.1943 1918.3272 1520.2718 1916.5501 1510.4753 1913.6484 1500.9453 1909.7828 1491.7613 1907.2549 1482.1469 1904.4722 1472.5739 1899.5857 1463.9372 1891.9065 1457.6799 1883.0943 1453.0472 1873.9838 1448.9928 1864.8713 1444.9428 1855.7588 1440.8928 1846.6221 1436.916 1836.8825 1435.2235 1827.2253 1437.4842 1819.0553 1443.1021 1812.5656 1450.6734 1806.7992 1458.7017 1801.5363 1466.8478 1793.8421 1473.1579 1787.1841 1480.5423 1780.8224 1488.1776 1773.3469 1494.7398 1766.0465 1501.4458 1759.0182 1508.484 1751.4826 1515.0149
1902 1633 1898.5703 1637.5371 1895.0172 1641.9785 1890.9973 1646.0021 1886.5559 1649.5553 1882.0193 1652.9855 1880.209 1658.373 1880.9859 1663.9293 1885.8154 1666.8893 1888.8156 1671.6927 1890.6853 1677.0559 1890.2285 1682.6288 1887.4214 1687.4381 1885.1484 1692.6289 1885 1698.2881 1885 1703.9759 1885 1709.6637 1886.3761 1715.1282 1888.1747 1720.5241 1890.1431 1725.8578 1892.7393 1730.8988 1896.2892 1735.2892 1901.1007 1735.9664 1906.5958 1734.5674 1912.2367 1734 1917.8871 1734.3774 1922.57 1736.9625 1926.6693 1740.6677 1932.072 1742.3453 1937.7056 1743 1943.3934 1743 1949.0812 1743 1954.7585 1742.8736 1960.3548 1741.8817 1965.7507 1740.0831 1971.2916 1738.8542 1976.3789 1736.3105 1981.2818 1733.4309 1985.4297 1729.5703 1989.8116 1725.9507 1993.9457 1722.0543 1997.1592 1717.4013 2000.8664 1713.1336 2004.6022 1708.8637 2008.0978 1704.3777 2011.3597 1699.7338 2015.0799 1695.6134 2018.0491 1690.9018 2020.3227 1685.6932 2021.6353 1680.1884 2023.2884 1674.7789 2024.7397 1669.3014 2025.7169 1663.6987 2026 1658.0343 2026 1652.3465 2027.6123 1646.9692 2029.7247 1641.6883 2030 1636.0535 2030.7619 1630.4287 2031 1624.7607 2030.19 1619.1399 2027.6682 1614.1137 2025.37 1608.9249 2022.5862 1603.9769 2019.9404 1598.9523 2015.4989 1595.3992 2010.9547 1591.9819 2005.6666 1589.8889 2000.2707 1588.0902 1994.983 1585.9966 1989.425 1584.8083 1984.0291 1583.0097 1978.3518 1583.108 1972.7566 1584.0974 1967.4756 1586.2098 1962.2562 1588.4463 1957.3275 1591.269 1952.1194 1593.5284 1947.1794 1596.3282 1941.8366 1598.2327 1936.249 1599.2918 1930.6466 1600.2707 1925.0578 1600.6763 1919.426 1600 1914.6429 1601.8095 1912.4215 1606.8923 1911.4183 1612.4903 1909.8326 1617.9186 1907.227 1622.955 1904.7733 1628.0667
591 155 587.29 155 583.58 155 579.87 155 576.2149 155.4463 572.573 156 568.897 156.2758 565.3133 157.2289 561.942 158.7054 558.7692 160.6154 555.4892 162.3406 552.4022 164.3985 549.4181 166.5819 546.7246 169.0918 543.3028 170.4648 540.2158 172.5228 537.2597 174.7403 534.7147 177.4279 532.4852 180.3432 529.2984 182.1754 525.828 183.258 523.77 186.3449 521.8741 189.5035 520.9665 193.1005 520 196.6537 520.0882 200.3528 520.988 203.9521 521 207.6606 522.0505 211.2021 522.9503 214.8014 524.1534 218.3068 525.8126 221.6251 527.0575 225.115 528.7167 228.4334 530.7065 231.5598 532.7645 234.6467 535.7336 236.8224 538.8205 238.8804 541.9075 240.9383 545.2189 242.6094 548.3603 244.5735 551.7902 245.9301 554.9029 247.9353 558.486 248.8715 561.6461 250.7641 565.1866 251.7967 568.5684 253.2842 572.1095 254 575.8195 254 579.5023 254.1674 583.0772 255 586.7469 255.249 590.335 256 593.9914 255.6695 597.511 254.4963 601.0766 253.4809 604.4373 252.0418 607.5242 249.9839 610.6111 247.9259 613.698 245.868 617.0351 244.3216 620.5548 243.1484 624.1439 242.214 626.5685 239.6473 628.6264 236.5604 629.0089 232.9646 629.9087 229.3653 630.0809 225.6765 630.9807 222.0773 631.852 218.5559 630.4365 215.1548 628.3786 212.0679 626.6127 208.8381 625.5701 205.2804 624.2459 201.8689 622.188 198.782 620.1301 195.6951 618.0721 192.6082 616.438 189.314 614.7103 186.0655 612.6524 182.9786 610.5945 179.8917 609.1657 176.497 608.2273 172.909 607.1231 169.3693 605.158 166.237 602.578 163.578 599.9546 160.9546 597.3313 158.3313 594.5992 155.8998
572 248 567.2089 246.403 562.4179 244.806 557.5236 243.6462 552.5499 242.8312 547.8212 241.0579 543.0412 239.4403 538.1853 238.0529 533.3294 236.6655 528.4234 235.4847 523.6056 234.0422 518.7561 233 513.7698 232.354 509.0972 230.5486 504.2508 229.2502 499.6238 227.3119 494.6472 227 489.7255 228.0549 484.7734 229.0453 479.8177 230 474.7674 230 469.8526 230.5737 465.5113 233.1165 461.8533 236.5289 458.6131 240.3869 455.3386 244.2151 452.7392 248.5215 452 253.3973 452.6761 258.3805 453 263.3987 453.8365 268.3459 454 273.376 453.1319 278.3403 453 283.3775 454.1131 288.2828 455.9887 292.9718 458.245 297.4899 460.5035 302.007 463.0224 306.3632 465.6515 310.6287 467.6347 315.2694 470.1984 319.5979 472.9157 323.8314 475.5754 328.1005 478.1967 332.3934 480.4552 336.9105 483.7097 340.7097 487.449 344.0868 491.4892 347.1169 495.775 349.71 500.464 351.5856 504.9935 353.7451 509.1079 356.6648 513.5014 359.1003 518.4536 360.0907 523.4057 361.0811 528.3579 362.0716 533.3119 363.052 538.2934 363.8822 543.2497 363.1501 548.2019 362.1596 553.154 361.1692 558.1062 360.1788 562.8427 358.4629 567.5317 356.5873 572.2208 354.7117 576.5071 352.1196 580.2515 348.7485 583.5465 344.938 586.5767 340.8978 589.3778 336.7036 591.7046 332.2384 593.3064 327.468 594 322.4865 593.6933 317.4666 592.7029 312.5144 592 307.5338 592 302.4836 591.8889 297.4443 591 292.4821 591 287.4319 591 282.3817 591 277.3314 590.0746 272.3729 590.9159 267.4207 590.8493 262.3973 589.1411 257.7117 585.8631 253.9087 581.4733 251.4911 576.689 249.8756
473 323 469.548 317.2466 466.0253 311.5379 462.5053 305.8458 459.8061 299.7092 456.0843 294.1265 450.9623 289.802 445.4596 285.9731 439.8769 282.2513 435.5295 277.2942 431.2053 272.2053 426.7012 267.2415 422.6187 261.9281 418.1722 257.2167 412.0051 254.5736 405.8424 251.9212 399.8224 249 393.1129 249 386.4033 249 379.8979 250.4578 373.6472 252.8655 368.2921 256.7079 363.5477 261.4523 359.2768 266.5848 355.555 272.1675 352.1714 277.9334 349.5284 284.1005 346.92 290.2799 345.0768 296.7313 343.2335 303.1827 342.1713 309.8007 342 316.4981 342 323.2077 342.554 329.8779 343 336.5558 343.3204 343.2426 344.2692 349.8847 345.2181 356.5269 346 363.1809 346 369.8904 347.8132 376.3461 349.6564 382.7975 350.772 389.4041 352.4004 395.9013 355.246 401.9305 358.7607 407.6411 362.1953 413.3905 365.4833 419.225 369.3908 424.669 373.5515 429.9191 377.3792 435.3792 382.5752 439.5451 388.472 442.736 394.3298 445.9979 400.0832 449.4499 406.351 451.7837 412.9435 452.9906 419.5618 454.0936 426.1963 455 432.88 455.3133 439.4983 456.4164 446.1278 457.4468 452.76 458.46 459.3782 459.563 465.9965 460.6661 472.3438 459.2625 477.6875 455.25 483.6432 452.1784 489.5782 449.2773 493.8711 444.1289 498.784 439.5728 504.2219 435.6669 508.5517 430.8965 511.0977 424.707 512.6339 418.1963 514.4176 411.7471 515 405.132 515 398.4224 513.0118 392.0355 509.734 386.202 507.5446 379.8615 505.1934 373.5803 502.1661 367.7076 498.332 362.2199 494.8799 356.4665 491.7642 350.5285 488.4272 344.7119 484.3272 339.409 480.1358 334.1697 476.7218 328.5827
384 440 378.9332 436.3808 373.6979 433.0187 368.2017 430.1009 362.5043 427.6017 356.6299 425.5433 350.9674 422.9837 345.261 420.5044 339.8253 417.4952 334.2916 414.6458 328.899 411.5394 323.3685 408.6842 317.6393 406.2557 311.7461 404.2487 305.6338 403.1056 299.4919 402.082 293.2721 402 287.1265 402.9789 281.8329 406.2089 277.9432 411.071 274.0534 415.9332 270.9019 421.2942 268.9584 427.2081 267.5763 433.2711 265.6073 439.1782 263.8119 445.1284 262.7883 451.2703 262 457.4317 262 463.6583 262.5961 469.7882 264.5651 475.6953 266.2777 481.6661 267.5796 487.7389 269.8927 493.4878 273.0962 498.8271 276.2998 504.1664 279.8254 509.2817 283.4126 514.3543 286.4048 519.8096 288.9878 525.4694 291.1072 531.3215 293.0762 537.2286 296.3372 542.3372 300.4207 547.0259 305.3081 550.654 311.0121 553.1481 316.6349 555.8174 322.0718 558.8431 327.558 561.779 333.317 564.1057 339.3523 565.5587 345.4942 566.5824 351.5444 568.0127 357.6327 569 363.8205 568.5299 370.0032 568 376.1974 568.4568 382.353 569.3922 388.4949 570.4158 394.6463 570.622 400.8038 569.6994 406.8714 568.3762 412.7785 566.4072 418.6856 564.4381 424.0487 561.6891 427.9385 556.8269 432.0353 552.1718 436.8975 548.282 441.6879 544.3121 446.077 539.8973 449.1916 534.6586 450.0839 528.4964 450.8924 522.3545 449.8871 516.2097 449.0065 510.0457 447.9839 503.9036 446.8491 497.8114 442.9593 492.9492 439.0696 488.087 435.1799 483.2248 431.2901 478.3626 427.4004 473.5005 422.6383 469.5106 417.7761 465.6209 414.3078 460.513 410.8779 455.3169 406.0179 451.6107 400.4924 448.7462 394.9232 445.9616 389.5045 442.9027
268 448 268 444.0603 267.5442 440.1767 267 436.3039 266.3607 432.4429 264.2659 429.2659 261.48 426.48 258.6942 423.6942 255.8771 420.959 252.2454 419.4969 248.9673 417.3115 245.6893 415.1262 242.4112 412.9408 239.4135 410.4135 236.3852 407.9235 233.1071 405.7381 229.5248 404.1749 225.7824 402.9456 221.9659 402.0227 218.6441 404.1186 215.041 404.3607 211.763 402.1753 208.2334 400.5584 204.4465 399.4822 200.585 399 196.7661 398.2554 192.8678 398 188.9357 398.0322 185.4119 399.7941 181.6993 401.1002 177.9383 402.2654 174.242 403.5054 170.9639 405.6907 167.6859 407.8761 164.6469 410.3531 161.8611 413.1389 159.4901 416.2648 158.0336 419.8993 157.0702 423.7192 155.8817 427.4734 154.9037 431.289 154 435.082 154 439.0218 154.5808 442.904 155.4371 446.7484 156.3926 450.5705 157.3482 454.3926 158.8854 457.8854 161.4245 460.849 163.1011 464.4043 164.1044 468.2088 165.8663 471.7326 167.116 475.4642 168.0716 479.2863 169.05 483.0999 170.8119 486.6237 173.4883 489.4883 176.2741 492.2741 178.616 495.4239 180.4523 498.9046 182.506 502.259 185.7273 504.3636 189.4416 505.6104 192.9415 507.2943 196.386 509.193 200.1352 510 204.0749 510 207.9545 509.5114 211.7766 508.5559 215.5987 507.6003 219.3099 506.3451 222.7756 504.483 225.7598 501.987 228.1457 498.8543 230.9315 496.0685 233.7173 493.2827 236.5692 490.5731 239.721 488.2093 242.9879 486.0081 245.7755 483.2245 248.5613 480.4387 251.3471 477.6529 254.1329 474.8671 256.5052 471.7422 259.155 468.845 261.9409 466.0591 264.3545 462.9682 266.2415 459.517 267.5442 455.8233 268 451.9397
360 568 353.681 566 347.0374 566 340.4838 564.914 334.0303 563.5152 328.0881 560.5441 322.0452 558 315.5327 557.6262 310.2042 553.7347 303.8422 552 297.2095 552.1317 290.6902 553.3742 284.3116 555.2295 278.0657 557.4672 272.1597 560.5042 266.7325 564.2675 261.9341 568.8527 256.7463 573.0029 251.6947 577.3053 246.8924 581.8861 242.4754 586.5737 240.7203 592.958 240 599.5503 240 606.1939 240 612.8374 241.5499 618.9373 245.7422 624.0907 250.0994 629.0994 254.1366 634.2731 257.5472 639.934 262.1218 644.6974 267.3095 648.8476 272.661 652.774 278.0541 656.6433 283.2418 660.7935 288.2001 665.2001 293.0958 669.6766 297.8268 674.2835 302.4712 678.977 307.1272 683.659 311.0222 689.0333 314.9228 694.4036 319.9681 698.4841 325.5408 702.0327 330.9074 705.9383 337.5323 706 344.1741 706.0249 350.7508 706.9644 357.3919 707 363.9533 706.0078 370.5962 706 377.1771 706.8824 383.5886 705.4033 390.1237 704.268 396.5045 702.4985 402.8722 700.6079 408.1329 696.8671 412.5007 691.8741 415.8978 686.2045 420.4771 681.682 425.82 677.744 430.1366 672.7951 434.7326 668.1782 440.1214 664.3029 444.6403 659.5395 448.6897 654.3103 453.0884 649.3675 456.8711 643.9111 460.2312 638.3815 461 631.7926 460.7382 625.1676 459.6089 618.6313 457.7512 612.2535 455.5644 605.9835 452.9402 599.8804 449.9617 593.9426 446.2765 588.4148 441.2015 584.1612 435.2886 581.1443 428.7427 580.1061 422.4091 578.1364 416.29 575.5528 411.7265 570.9082 405.8007 568.2669 399.2005 568 392.6116 567.2302 386.2418 565.4139 379.719 565.7544 373.0929 566 366.4951 566.6436
365 704 358.8992 704 352.7984 704 346.7018 704.0497 340.6796 705 334.5788 705 328.4851 705.0858 322.4877 706.1708 316.6881 708.052 310.6829 709.1057 304.8974 711.041 299.2163 713.2612 293.4059 715.099 287.4115 716.1962 281.6903 718.2477 276.9334 722.0666 272.7231 726.4615 269.8672 731.797 268.7388 737.7837 267.2237 743.5592 269.4168 749.2503 271.1799 755.0792 272 761.1122 272 767.2129 272.216 773.2959 273.4211 779.2634 275.5701 784.9501 278.8607 790.0759 282.7605 794.7605 287.1865 798.9492 291.6262 803.0436 295.0514 808.0514 299.3653 812.3653 303.6792 816.6792 307.9931 820.9931 312.4434 825.1547 317.4355 828.5742 323.023 831.0115 328.6318 833.272 334.6496 834.2749 340.6674 835.2779 346.7084 836 352.8092 836 358.884 836.314 364.8704 837.4676 370.8298 837.234 376.6556 835.4481 382.6199 834.23 388.6377 834.773 394.7197 835 400.6245 833.7918 406.3395 831.6642 411.3674 828.3061 415.8355 824.1645 420.1494 819.8506 424.9872 816.2077 430.3572 813.3214 435.4567 810.0346 439.4631 805.5615 442.945 800.5687 446.9879 796.0121 450.9472 791.4214 454.086 786.19 457.0647 780.8707 459.5607 775.3178 461.49 769.53 463.4192 763.7423 465.3485 757.9546 467.2777 752.1669 469 746.3456 468.8758 740.2551 467.6022 734.337 464.5335 729.0671 461.7759 723.6265 458.4491 718.5593 453.6543 714.7926 448.3981 711.699 442.9353 708.9892 436.9207 707.9736 431.133 706.0443 425.1205 705.0201 419.3282 703.1094 413.3235 702.0539 407.2271 702 401.1263 702 395.0932 702.8178 389.2637 704.5788 383.2313 705 377.1794 704.3113 371.1008 704
608 247 605.0554 247.9815 602.783 250 599.7469 250.4177 597.1073 251.8927 594.9125 254.0875 593.189 256.622 593 259.6812 591.8264 262.5209 591 265.4906 591 268.5945 591 271.6984 591 274.8023 591 277.9061 590.9968 281.0095 590.0153 283.9541 590 287.0555 590 290.1594 590.5649 293.1299 591 296.1311 591 299.2349 591 302.3388 591 305.4427 591 308.5466 591 311.6504 591.5548 314.6643 592 317.6959 593.553 320.3296 595.0278 323.0555 596.6575 325.6575 598.8523 327.8523 601.0471 330.0471 603.6661 331.5554 606.5186 332.7593 609.434 333.8113 612.5072 334 615.5797 334.1932 618.5527 335 621.6566 335 624.7604 335 627.7731 334.6135 630.5493 333.2254 633.1633 331.5578 635.4837 329.5163 637.6785 327.3215 639.5523 324.8954 640.51 321.96 641.3426 318.9721 642.5686 316.147 644.3701 313.6299 646.1938 311.2249 646.9466 308.2137 647.9119 305.2644 649.9977 303.0023 652.5799 301.2801 655.1624 299.5584 657.745 297.8367 660.5137 296.4954 662.8527 294.721 664.7322 292.2678 666.4146 289.7563 667.5602 286.8797 668.9483 284.1035 669.9449 281.1652 670.9265 278.2206 670.092 275.276 669.1105 272.3314 667.472 269.7081 665.407 267.407 662.8963 265.5975 660.3137 263.8758 657.5205 263.3699 654.5202 263.8401 651.6837 262.6837 649.5991 260.3986 647.816 257.8773 645.2334 256.1556 643.0036 254.0036 641.2811 251.4217 639.1636 249.1636 636.9688 246.9688 634.3552 245.4517 631.4106 244.4702 628.466 243.4887 625.4414 243 622.3715 242.7905 619.4391 242.2243 616.5573 243.3771 613.6466 244.4511 610.7762 245.6119
610 335 606.7929 334.1982 603.9295 332.6196 601.0423 331.0212 597.7415 331 594.4647 331.1784 591.4995 332.5005 589.162 334.838 587.4743 337.5772 585.9982 340.5027 584.3264 343.3473 583.1854 346.4438 581.077 348.923 580.011 352.0329 581.0797 355.1594 582.3946 358.1839 582.56 361.32 582 364.5349 581.4179 367.7463 580.1126 370.7748 579.0342 373.8973 576.3395 375.7737 574.633 378.5506 572.8381 381.3237 571.2059 384.1912 569.1996 386.8004 567.2803 389.4394 566.1528 392.5415 566 395.8225 565.0107 398.9678 565.086 402.2579 566 405.4154 566.5443 408.6328 568.0343 411.5515 570.1066 414.1066 572.4441 416.4441 575.236 418.1573 577.9866 419.991 580.4376 422.1459 583.4276 423.4276 585.9679 425.4839 588.9247 426.9623 592.2216 427 595.3977 426.2008 598.6709 426 601.8753 425.3749 605.1202 425 608.426 425 611.7318 425 614.8633 424.4244 617.7 422.7667 620.8551 421.7862 624.0608 420.9797 627.2014 419.9497 630.4085 419.1479 632.9064 417.0936 635.244 414.756 638.1218 413.2927 641.258 412.2473 644.0998 410.6001 646.2336 408.1496 648.3606 405.6394 650.6981 403.3019 652.8125 400.7813 654.3684 397.8949 655.3173 394.7306 656 391.5089 655.8067 388.2269 655.0049 385.0198 653.9317 381.8975 652.098 379.1469 650.2642 376.3964 647.6458 374.4305 645.5968 371.8952 644.2948 368.8845 642.9386 365.8771 641.6183 362.8548 640.2508 359.8762 638.4171 357.1256 636.5834 354.375 634.8573 351.5718 633.8119 348.4356 632.5904 345.3856 630.7567 342.635 628.8844 339.9229 626.1338 338.0892 623.0164 337.0055 619.8097 336.2024 616.5288 336 613.2608 335.5435
1088 50 1082.3144 50 1076.8532 51.3823 1071.5348 53.3861 1066.1744 55.2752 1060.8491 57.2603 1055.5702 59.3719 1050.2106 61.2631 1044.6903 62.5516 1039.4634 64.522 1035.3123 68.2503 1031.2682 72.1854 1026.7753 75.6685 1022.2932 79.1654 1017.6429 82.4143 1012.9172 85.5621 1008.6743 89.3257 1005.293 93.845 1002.3678 98.7203 999.4426 103.5956 996.5174 108.471 993.5922 113.3463 990.667 118.2216 987.7418 123.097 984.3736 127.6264 982.3829 132.2971 983 137.9316 983.4303 143.5816 984.702 149.1061 987.2648 153.9486 991.7699 157.4159 996.2392 160.9294 1000.7449 164.3959 1005.3008 167.7805 1009.823 171.0973 1013.2851 175.6064 1017.1488 179.6893 1022.0241 182.6145 1026.9739 185.3896 1032.2528 187.5011 1037.5651 189.5217 1042.9384 191.3754 1048.2438 193.4146 1053.6591 195.1318 1059.2416 196.2069 1064.7999 197.32 1070.1461 198.809 1075.71 197.716 1080.9889 195.6044 1086.1709 193.2974 1091.1329 190.5468 1096.3039 188.2177 1101.1792 185.2925 1106.0545 182.3673 1110.8675 179.3494 1115.6434 176.3426 1120.7753 173.9348 1125.7873 171.2851 1131.0662 169.1735 1136.1659 166.7005 1141.2102 164.1159 1145.8956 161.1044 1149.0063 156.4842 1151.5486 151.419 1155.0256 146.9744 1159.0459 142.9541 1162.5034 138.4944 1165.666 133.7787 1168.0948 128.7155 1170.0485 123.3787 1170.3874 117.937 1169.3901 112.3403 1166.6574 107.6574 1162.995 103.3267 1159.1523 99.1523 1154.8328 95.4663 1150.3293 91.997 1145.7808 88.5856 1140.9616 85.577 1136.0863 82.6518 1130.8973 80.3589 1125.9533 77.572 1121.7658 73.7658 1117.7455 69.7455 1113.295 66.2213 1110.2645 61.4409 1107.3393 56.5655 1103.9792 51.9844 1099.2981 49.117 1093.6856 50
1043 356 1035.0658 355.0082 1027.5752 357.7843 1019.6753 358.9156 1011.7411 358.0926 1003.8068 357.1009 995.8726 356.1091 988.0959 354.274 980.3386 352.3347 972.4243 351.2694 964.4862 350.3108 956.5519 350.681 949.4868 354.0088 944.391 360.0525 940.2203 366.8645 937.6572 374.3712 935.5478 382.0828 932.3158 389.3685 929.0092 396.6452 927.326 404.3921 927 412.3678 927 420.3638 925.4692 428.0821 924.9245 435.6979 927.4029 443.2735 931.2911 450.2075 936.1352 456.5623 941.0466 462.8652 945.6942 469.3718 949.6342 476.2196 951.7335 483.934 953.3441 491.7526 954.9508 499.5354 958.3827 506.6592 963.9086 512.3633 970.51 516.8629 977.5376 520.659 985.0372 523.2547 992.9747 524.2194 1000.9274 525 1008.9234 525 1016.9194 525 1024.9154 525 1032.9114 525 1040.8463 524.0192 1048.8411 524 1056.8371 524 1064.788 523.2765 1072.5946 521.6014 1080.0705 518.8269 1087.7207 516.5698 1095.287 514.0174 1102.6863 510.9916 1109.7569 507.2818 1116.4043 502.8541 1122.6922 497.9232 1128.1957 492.1652 1133.6611 486.3389 1138.6006 480.0991 1143.1812 473.5463 1147.4146 466.7744 1151.3817 459.832 1154.8649 452.6485 1157.2404 445.0382 1158.6033 437.1733 1160.1637 429.3453 1161.6432 421.4979 1161.3956 413.5608 1161 405.5867 1161 397.5907 1160.4536 389.6288 1158.2908 382.0119 1155.141 374.6624 1153.3675 366.94 1152.3757 359.0057 1150.0435 351.4347 1144.6489 345.8921 1138.0555 341.3703 1131.2024 337.2585 1124.26 333.2914 1116.6486 332.6689 1108.6732 333 1100.6772 333 1092.7223 333.6597 1085.4396 336.606 1079.3328 341.6672 1072.9219 346.3303 1066.1471 350.5686 1058.7462 353.3135 1050.8746 354.6407
970 906 965.733 906.7112 961.4309 907 957.1616 907.4596 952.9649 908.5088 948.864 909.8544 944.8897 911.5551 941.0205 913.4897 937.2409 915.5693 933.8057 918.1943 930.7468 921.2532 927.7352 924.353 925.1397 927.8138 921.61 930.2925 918.1492 932.8881 915.5164 936.3115 912.5497 939.4503 910.413 943.1739 908.4784 947.0431 907.3614 951.1929 906.3978 955.4089 905.4733 959.6336 905.4639 963.8556 906.4149 968.0744 907 972.3424 907.4046 976.6185 908.6949 980.7373 910.3631 984.7261 912.4706 988.4706 915.5991 991.4493 919.0669 994.0334 922.9361 995.968 926.5804 998.2902 930.4496 1000.2248 934.2852 1002.2139 937.7459 1004.8094 941.5851 1006.7925 945.4543 1008.7272 949.3235 1010.6618 953.5003 1011.7001 957.713 1012.6782 961.941 1013.5882 966.1597 1014.5399 970.3818 1015.4764 974.6064 1016.4016 978.8226 1017.3645 983.0531 1018.2633 987.2633 1019.2527 991.4608 1019.7696 995.369 1018 999.6742 1017.8315 1003.7469 1016.502 1007.4472 1014.2764 1011.2246 1012.1836 1014.7538 1009.6847 1017.8421 1006.7369 1020.5828 1003.4172 1023.2879 1000.0682 1024.7378 996.0487 1025.787 991.852 1026.8362 987.6552 1027.8854 983.4585 1030.0601 979.7597 1031.1093 975.5629 1032.1585 971.3662 1033.2076 967.1694 1034 962.941 1034.3359 958.6565 1035.3851 954.4597 1036 950.2095 1036 945.8836 1035.4077 941.6306 1033.5328 937.7992 1032.1838 933.735 1030.0207 930.031 1028.0821 926.1642 1025.0709 923.0709 1022.4841 919.656 1018.6596 918 1014.3336 918 1010.0077 918 1005.751 917.4378 1001.7452 915.8726 998.3208 913.3208 994.9022 910.6767 991.339 908.226 987.0815 908 982.8787 907 978.5528 907 974.2419 906.8484
943 1157 935.87 1158.0557 929.2406 1160.8969 922.777 1164.0956 916.1477 1166.9367 909.019 1167.9973 902.3883 1170.8336 895.7589 1173.6747 889.1296 1176.5159 882.6481 1179.676 876.0366 1182.5557 869.4073 1185.3969 862.5371 1187.5608 855.84 1190.2114 850.3155 1194.6845 849 1201.3521 848.3098 1208.5217 848.6668 1215.6676 850.3342 1222.6696 851.6772 1229.7407 852 1236.9303 852.5859 1244.1012 853.6059 1251.2413 855.2159 1258.2555 858.7901 1264.3481 863.6591 1269.6591 868.7591 1274.7591 874.5107 1279.0061 880.8565 1282.4283 887.399 1285.4567 894.168 1287.9052 901.1031 1289.8866 908.1353 1291.3919 915.2867 1292.3267 922.3571 1293.6735 929.3599 1295.3371 936.4281 1296.6938 943.4577 1298 950.6535 1297.7638 957.742 1296.5023 964.4512 1294.0325 970.6784 1290.5204 977.6135 1288.539 984.5485 1286.5576 991.4181 1284.3922 998.1056 1281.7236 1004.5188 1278.6541 1010.8884 1275.3335 1017.4232 1272.2884 1023.6041 1268.5973 1029.3287 1264.2261 1035.108 1259.928 1041.3423 1256.3289 1047.8982 1253.3294 1054.1933 1249.8711 1060.1945 1245.8703 1066.1957 1241.8696 1070.7183 1236.5635 1072.5391 1229.6871 1073 1222.5032 1073.5246 1215.328 1074.5446 1208.1879 1075.5646 1201.0479 1076.5846 1193.9078 1077.5303 1186.7578 1077.5156 1179.609 1076.4956 1172.4689 1074.9812 1165.4343 1072.9998 1158.4993 1070.0179 1152.0269 1065.7115 1146.2539 1060.895 1140.895 1056.0519 1135.5649 1051.2226 1130.2226 1045.8739 1125.3949 1039.5284 1123 1032.6946 1124.8452 1026.4381 1128.3746 1020.9719 1133.0281 1014.6207 1135.6256 1007.4347 1136 1000.2222 1136 993.0097 1136 985.7971 1136 978.5846 1136 971.5501 1137.2714 965.2055 1140.5296 960.9599 1146.0802 955.7847 1150.8102 949.1274 1153.3922
1004 1277 996.812 1280.2752 989.506 1283.2823 982.6419 1287.2046 975.7711 1291.1144 968.7 1294.65 961.3305 1297.5011 954.3696 1301.2174 946.8607 1303.5348 939.0585 1304.7427 931.7844 1307.6078 925.1001 1311.7857 918.4436 1316.0322 911.5795 1319.9545 904.7155 1323.8769 897.7564 1327.6218 892.0913 1332.4231 889.3155 1339.8255 886.8374 1347.3012 886.2801 1355.1203 888.2859 1362.7624 891.0693 1370.1618 894.2312 1377.4046 898.2188 1384.2188 903.809 1389.809 909.3992 1395.3992 914.9893 1400.9893 920.5795 1406.5795 926.7985 1411.4275 932.6771 1416.6771 938.76 1421.6857 945.4071 1425.9469 952.5277 1429.3229 959.93 1432.0988 967.4718 1434.309 975.3345 1435 983.2265 1435.2474 991.0905 1436 998.9885 1436.1236 1006.8397 1437 1014.7454 1437 1022.6511 1437 1030.5568 1437 1038.4169 1436.1759 1046.1244 1434.4689 1053.7941 1432.5515 1061.5553 1431.0741 1069.0455 1428.8312 1075.8299 1424.78 1082.4079 1420.3947 1089.1157 1416.2196 1095.9798 1412.2972 1101.8169 1407.2746 1105.9697 1400.553 1109.5022 1393.4948 1113.627 1386.8476 1118.9691 1381.0309 1124.5593 1375.4407 1129.4707 1369.294 1133.5545 1362.5297 1136.3714 1355.1999 1138.5433 1347.5984 1139.7744 1339.8049 1140.755 1331.9602 1142.6292 1324.2979 1144.801 1316.6964 1146.7418 1309.0329 1148.8794 1301.4222 1146.0588 1294.1371 1142.9445 1286.8706 1139.8303 1279.6041 1136.6424 1272.3743 1132.5306 1265.6871 1126.033 1261.1942 1119.8242 1256.3281 1112.8992 1252.5282 1105.6327 1249.414 1098.2362 1246.7795 1090.4413 1245.5547 1082.7534 1244 1074.8693 1244.3044 1067.036 1245.3705 1059.5425 1247.4043 1052.5423 1251.0533 1045.7231 1254.8974 1039.4545 1259.697 1032.7406 1263.8625 1025.725 1267.4886 1018.5279 1270.76 1011.2665 1273.8858
1016 1438 1008.0079 1438.626 1000.024 1437.256 992.0868 1435.6359 984.1012 1434.2753 976.1658 1432.6457 968.0916 1432 959.9927 1431.7491 951.9409 1430.7426 943.8892 1429.7361 935.8374 1428.7297 927.7856 1428.2768 919.7338 1429.2833 911.8529 1430.9202 904.8478 1434.8448 898.6713 1440.1072 892.8179 1445.6549 888.0103 1452.1876 883.3504 1458.7323 880.4404 1466.3057 878 1473.9192 878 1482.0336 878.1424 1490.1392 879.4728 1498.1032 882.5965 1505.5908 885.4457 1513.1886 888.3308 1520.7719 891.778 1528.0892 896.4944 1534.6922 901.2322 1541.2787 906.5791 1547.3309 913.6244 1551.3568 920.6697 1555.3827 927.6701 1559.4786 934.2731 1564.1951 940.8761 1568.9115 948.3243 1572.1216 955.9221 1574.9708 963.389 1578.1459 970.9868 1580.9951 978.8585 1582.9646 986.4612 1585.798 994.4808 1586.9351 1002.5326 1587.9416 1010.5844 1588.9481 1017.7459 1591.3453 1025.424 1588.822 1033.4758 1587.8155 1041.5276 1586.8091 1049.5441 1585.614 1057.3669 1583.4874 1064.9647 1580.6382 1072.5522 1577.7633 1079.9834 1574.5083 1087.2478 1570.8938 1094.6252 1567.5534 1101.1795 1562.7846 1106.4757 1556.6602 1113.084 1551.952 1120.0866 1547.8788 1124.803 1541.2758 1130.4981 1535.5019 1136.6884 1530.2597 1141.4807 1523.7271 1144.8445 1516.3629 1145.9575 1508.34 1147.6859 1500.4133 1148.8269 1492.3848 1149 1484.2811 1146.3082 1476.7192 1142.721 1469.4421 1138.774 1462.3545 1136.1994 1454.6978 1134.3972 1446.7873 1130.8825 1439.5443 1126.8566 1432.499 1122.2871 1425.8019 1116.4674 1420.2229 1109.2974 1416.556 1101.297 1416 1093.1826 1416 1085.2453 1417.4387 1077.3731 1419.4067 1070.0785 1422.8123 1063.0332 1426.8382 1055.5949 1430.0269 1047.8164 1432.2959 1039.9442 1434.2639 1032.0721 1436.232 1024.0904 1437.6137
822 1678 817.9268 1673.1122 815.4458 1667.3374 813.4338 1661.3014 810.4323 1655.7205 808.2537 1649.7611 803.6582 1645.5266 799.0971 1641.0971 795.8237 1635.6473 792.9656 1629.9656 788.4667 1625.4667 783.615 1621.5383 777.5225 1619.7538 771.2224 1619 764.889 1618.6482 758.6131 1617.6022 752.3371 1617.4438 746.1736 1618.9421 740.0238 1620.496 734.051 1622.4745 728.2597 1625.0961 722.4861 1627.757 716.9276 1630.8434 711.7871 1634.5703 707.1193 1638.8807 703.0142 1643.7322 699.5618 1649.0636 696.2883 1654.5194 694.1652 1660.5043 693.0399 1666.7606 692 1673.037 691.9343 1679.3941 691 1685.6793 691 1692.0418 691 1698.4043 691 1704.7668 691 1711.1293 691.2453 1717.4715 692.2912 1723.7475 693.3372 1730.0234 694.3832 1736.2994 696.3433 1742.2388 698.9937 1747.9811 701.4223 1753.8446 705.0044 1759.0044 709.3281 1763.6602 713.1568 1768.7352 716.7727 1773.9658 720.9341 1778.7473 725.7219 1782.9024 729.7884 1787.7884 734.3174 1792.2539 739.2857 1796.2285 744.3085 1800.1028 750.3492 1802.0998 756.4669 1803.8477 762.7291 1803.0452 769.0267 1802.139 775.3793 1802 781.6773 1801.2205 788.0215 1801 794.384 1801 800.6989 1800.3287 807.038 1800 813.4005 1800 819.7252 1799.4678 826.0129 1798.4979 832.1631 1796.9456 837.8058 1794.1295 842.9706 1790.4235 847.9389 1786.4489 852.3548 1781.9679 855.9956 1776.7555 859.6946 1771.6108 862.3818 1765.8545 864.3938 1759.8185 866 1753.7167 865.264 1747.5279 862.4878 1741.805 859.9852 1735.9555 857.9621 1729.9241 855.1167 1724.2333 852.2713 1718.5425 849.0386 1713.0643 844.5541 1708.5541 840.5149 1703.6436 836.0838 1699.0838 832.5151 1693.8585 829.0261 1688.5391 825.1809 1683.4761
1093 1556 1087.5211 1559.9135 1081.3858 1562.5381 1075.1539 1565.0769 1069.0737 1567.9631 1063.5528 1571.7578 1058.6451 1576.3549 1053.0587 1579.9707 1046.796 1582.4013 1040.5514 1584.9065 1034.4605 1587.7697 1030.2191 1592.5617 1027.7329 1598.8014 1025.2606 1605.0585 1023.4192 1611.4848 1021.8508 1618.0222 1020.4858 1624.5996 1018.957 1631.1289 1018 1637.7067 1019.0878 1644.2633 1021.0572 1650.7002 1023.4764 1656.9528 1026.0518 1663.1555 1029.0716 1669.1075 1033.543 1674.0344 1038.5361 1678.5361 1043.5368 1683.0294 1048.9776 1686.9851 1054.5799 1690.7199 1060.3457 1694.1729 1066.5116 1696.8372 1072.8089 1699.2038 1079.1437 1701.3573 1085.715 1702.7757 1092.2537 1703.678 1098.8391 1702.387 1105.3236 1700.6681 1111.9319 1699.448 1118.4422 1697.7596 1125.0912 1696.7013 1131.7566 1695.7491 1138.4221 1694.7968 1144.9825 1693.5087 1151.0048 1690.4976 1157.027 1687.4865 1163.0493 1684.4754 1168.8471 1681.1529 1173.7692 1676.6154 1179.7915 1673.6042 1185.8138 1670.5931 1191.8867 1667.7044 1198.0489 1665.1609 1202.7483 1660.5035 1205.537 1654.3891 1207.6662 1648.0015 1210.1248 1641.7504 1212.6978 1635.5577 1214.8913 1629.2174 1217.3317 1623.0096 1218.3773 1616.3586 1219 1609.6698 1219.9687 1603.0939 1221.9538 1596.6618 1223.4808 1590.115 1223.4944 1583.4608 1222.4678 1576.8069 1220.7707 1570.3121 1217.617 1564.4255 1213.6149 1559.0187 1209.4088 1553.761 1205.2027 1548.5034 1200.9966 1543.2457 1197.1501 1537.7251 1193.0891 1532.3613 1188.8829 1527.1037 1183.2419 1523.621 1176.9297 1521.3099 1170.5421 1519.1807 1163.8384 1519 1157.4078 1520.8641 1152.078 1524.9376 1146.0671 1527.9665 1140.7581 1532.0806 1134.4066 1534.2967 1128.3843 1537.3078 1122.3621 1540.319 1116.3858 1543.4094 1110.7532 1547.0823 1104.3657 1549.2114 1098.1725 1551.6896
1476 740 1476.4833 743.8666 1476.9667 747.7333 1477.1986 751.5957 1478 755.3623 1478 759.2591 1479.1958 762.7937 1480.7738 766.3214 1482.0135 770.0135 1484.7689 772.7689 1488.0451 774.6817 1491.7418 775.9139 1495.4623 777 1499.3406 776.8865 1503.0935 776 1506.9902 776 1510.7388 776.9129 1514.382 778.2546 1517.5305 780.5305 1520.0087 783.5131 1522.4918 786.4918 1525.6442 788.7628 1529.4692 789 1533.3659 789 1537.195 789.5488 1541.0362 790 1544.9329 790 1548.8297 790 1552.6748 789.5813 1556.5 789 1560.2737 788.2421 1564.1244 787.9585 1567.8212 786.7263 1571.5179 785.494 1575.2147 784.2618 1577.7023 781.4465 1579.0626 777.8123 1580.2948 774.1156 1581 770.3333 1581.0926 766.4443 1581.7332 762.6006 1582 758.7259 1582.4257 754.8714 1583.2349 751.0604 1584.18 747.28 1585 743.4843 1585.0809 739.5956 1585.8451 735.7745 1586 731.8931 1585.2715 728.0861 1583.758 724.516 1582.0153 721.0307 1579.85 717.85 1577.0946 715.0946 1574.3392 712.3392 1571.5838 709.5838 1568.8284 706.8284 1566.073 704.073 1563.3176 701.3176 1560.2419 698.9315 1557.6996 696.0494 1555.8214 692.6428 1553.352 689.764 1550.3235 687.3235 1547.4074 684.8519 1543.6156 684 1539.7188 684 1535.8221 684 1531.9254 684 1528.0287 684 1524.2176 684.6956 1520.6372 686.1814 1517.1519 687.9241 1513.9458 690.0542 1511.1904 692.8096 1508.5206 695.6392 1506.1826 698.7566 1504.0073 701.9891 1501.6698 705.1069 1499.4578 708.3134 1496.2528 710.3736 1493.0031 712.4976 1489.8411 714.7726 1486.4938 716.7531 1483.2161 718.7839 1480.5424 721.6101 1478.2044 724.7275 1477.1375 728.4499 1476.1924 732.2303 1476 736.1033
1538 787 1534.7872 787 1531.5743 787 1528.3615 787 1525.1487 787 1521.9359 787 1518.723 787 1515.5354 787.1549 1512.4597 788 1509.2855 788.2382 1506.2375 789.2542 1503.1458 790 1499.9877 790.3374 1497.0701 791.6199 1494.6758 793.6484 1493.4619 796.6143 1492.4459 799.6623 1491.4299 802.7102 1491 805.8533 1491 809.0661 1491 812.2789 1491 815.4918 1491.539 818.6171 1492 821.7551 1492.6223 824.867 1493.6383 827.9149 1494.6543 830.9629 1495.6703 834.0108 1496.6863 837.0588 1497.7023 840.1068 1498.7182 843.1547 1499.7342 846.2027 1501.0756 849.1134 1502.8578 851.7866 1505.1065 854.071 1507.7797 855.8531 1509.6353 858.4529 1511.8069 860.8069 1514.7889 861.9296 1517.8368 862.9456 1520.8848 863.9616 1523.9327 864.9776 1526.9807 865.9936 1530.1826 866.0609 1533.243 867 1536.4558 867 1539.6687 867 1542.7336 866.0888 1545.932 866 1548.9835 865.0055 1551.6587 863.2275 1554.6589 862.1137 1557.7068 861.0977 1560.4161 859.3893 1563.2609 857.913 1566.2709 856.8194 1568.9441 855.0373 1571.2639 852.824 1573.9372 851.0419 1576.1713 848.743 1577.9535 846.0698 1580.2125 843.7875 1582.3799 841.4301 1584.2066 838.7934 1586.214 836.3581 1587 833.2728 1587.2973 830.1082 1588 827.0094 1587.6195 823.8584 1586.6035 820.8104 1585.6836 817.7345 1585 814.6058 1585 811.393 1584.7407 808.2222 1583.3845 805.3845 1581.304 802.956 1579.3904 800.3904 1577.1186 798.1186 1574.643 796.0954 1571.8254 794.6085 1568.9277 793.2852 1566.15 791.7167 1563.1021 790.7007 1560.0541 789.6847 1556.9524 789 1553.8043 788.6014 1550.7563 787.5854 1547.6385 787 1544.4257 787 1541.2128 787
1527 864 1523.5072 864 1520.1036 863.2759 1516.6448 863 1513.2371 863.6907 1510.4319 865.5681 1507.6021 867.5986 1505.0419 869.9581 1502.8799 872.6801 1501.3971 875.8087 1501 879.237 1501.547 882.641 1502 886.0602 1501.5089 889.4733 1500.1577 892.6846 1498.4985 895.7523 1496.4405 898.5595 1494.1925 901.2112 1492.3995 904.2011 1490.7984 907.3024 1488.9207 910.2378 1487.8162 913.5514 1486.7789 916.8845 1486 920.2813 1486 923.7741 1484.9746 927.1015 1484.1275 930.4899 1483.0617 933.8148 1481.9672 937.1312 1481.1201 940.5197 1481 943.9976 1482.3814 947.0721 1483.7519 950.2556 1485.5022 953.2533 1487.4396 956.1594 1489.3771 959.0656 1491.6757 961.6757 1494.1454 964.1454 1496.9006 966.267 1499.8067 968.2045 1502.7129 970.1419 1505.8877 971.4719 1509.248 972.416 1512.646 973 1516.0803 973.3601 1519.4692 974 1522.962 974 1526.4548 974 1529.7367 972.9053 1533.001 971.6663 1536.3145 970.5618 1539.628 969.4573 1542.9416 968.3528 1546.2551 967.2483 1549.5686 966.1438 1552.5278 964.3148 1555.7751 963.075 1558.7089 961.194 1559.9939 958.0183 1561.0984 954.7048 1561.7971 951.3913 1561 948.0279 1561.3553 944.5788 1562 941.1654 1562.4197 937.7408 1563 934.3422 1562.3199 930.9598 1562 927.5189 1562 924.0262 1561.22 920.66 1560.1155 917.3465 1557.3977 915.2651 1555.3277 912.4916 1552.948 909.948 1550.7667 907.3 1549.6621 903.9864 1548.3744 900.7488 1547 897.5805 1546.7115 894.1346 1545.607 890.821 1545 887.4268 1545 883.934 1544.3794 880.5176 1544 877.0716 1543.2344 873.7031 1543 870.2483 1540.3005 868.2003 1537.0291 867.0097 1533.7155 865.9052 1530.3885 864.8471
1538 972 1533.2255 972.3549 1528.5092 973.2982 1524.0152 974.7386 1520.2642 977.7358 1516.8453 981.116 1512.9975 984.0018 1509.1498 986.8876 1506.2266 990.6979 1502.8661 994.1339 1498.7936 996.6032 1494.1538 997.7692 1489.6268 999.3493 1486.1655 1002.446 1483.2797 1006.2937 1481.475 1010.6248 1480.1133 1015.2167 1477.5504 1019.0872 1474.3977 1022.5056 1472.7948 1027.0258 1471.8516 1031.7421 1470.9083 1036.4583 1470 1041.178 1470 1045.9877 1470.9408 1050.7042 1471.8841 1055.4204 1473.5668 1059.9169 1475.353 1064.3826 1477.8406 1068.4541 1481.0345 1072.0345 1484.4355 1075.4355 1488.227 1078.3362 1492.2606 1080.9455 1496.3586 1083.2717 1501.0177 1084.4071 1505.5105 1086.1021 1510.2147 1087.0859 1514.6804 1088.8721 1519.146 1090.6584 1523.4792 1092.7396 1527.9251 1091.43 1532.581 1090.2838 1537.2973 1090.6595 1542.0314 1091.5052 1546.7651 1091.647 1551.5107 1091 1556.2947 1091.2589 1560.9781 1092.326 1565.3956 1091.8022 1569.9259 1090.2685 1574.6306 1089.2739 1579.0528 1087.4736 1583.3547 1085.3227 1587.6566 1083.1717 1591.9585 1081.0208 1596.1746 1078.7671 1599.0451 1074.9099 1601.1063 1070.5748 1602.503 1065.9939 1604.5431 1061.6422 1606.3966 1057.2068 1608.6792 1052.9813 1611.4571 1049.0572 1614.3429 1045.2095 1616.9158 1041.1684 1618.5785 1036.6859 1619.6024 1031.9878 1620 1027.2175 1620.7045 1022.4776 1619.5229 1018.0459 1616.8158 1014.0877 1613.5605 1010.5605 1610.1595 1007.1595 1606.7586 1003.7586 1603.3577 1000.3577 1599.951 996.9633 1596.1033 994.0775 1592.0385 991.5193 1587.6885 989.4754 1583.3036 987.5357 1579.3671 984.7753 1575.5194 981.8895 1571.6184 979.079 1567.7084 976.2813 1563.8607 973.3955 1560.2437 970.2437 1556.2712 967.6356 1551.6774 967.6645 1546.9935 968.7516 1542.6141 970.693
1579 774 1578.202 777.1921 1577.2229 780.3314 1576.1824 783.4529 1575.3418 786.6326 1575 789.8809 1575.6866 793.0598 1576.5576 796.2306 1577.4637 799.3912 1578.5042 802.5127 1579.5447 805.6341 1580.5852 808.7556 1581.4799 811.9195 1582.3623 815.087 1583.7066 818.0599 1585.3032 820.9095 1586.3436 824.0309 1587.6738 827.0107 1589.2845 829.8534 1590.3249 832.9748 1591.2803 836.1211 1592 839.3228 1592.5102 842.3401 1595.2107 844.2107 1597.7208 846.2403 1600.8614 847.2153 1604.0551 848 1607.3454 848 1610.6357 848 1613.7759 848.9253 1617.0525 848.9869 1620.2446 848.1889 1623.5117 848 1626.6582 847.1139 1629.7797 846.0734 1632.5445 844.3037 1635.2822 842.4785 1637.7166 840.2834 1640.0432 837.9568 1642.7327 836.1337 1645.489 834.3406 1647.8924 832.1076 1650.219 829.781 1651.6912 826.9264 1652.5612 823.7552 1653 820.5189 1653.4296 817.2815 1654.2276 814.0894 1655 810.8942 1655.1253 807.6242 1656 804.4758 1656.4518 801.3223 1658.1579 798.5263 1659.4436 795.5564 1661.3444 792.9667 1662.3849 789.8452 1663 786.6547 1662.4828 783.4483 1662 780.2363 1661.6667 777.0001 1660.4714 773.9427 1659.2928 770.8784 1657.6885 768.0327 1655.551 765.551 1652.6178 764.2059 1650.1339 762.1339 1648.2799 759.4198 1645.3572 758.1191 1642.0862 758 1638.9582 757 1635.6849 756.895 1632.6171 755.7447 1629.855 754 1626.5647 754 1623.2744 754 1619.984 754 1616.6937 754 1613.4034 754 1610.1131 754 1607.1676 754.8324 1604.445 756.5183 1601.5296 757.9803 1598.6225 759.4592 1595.5868 760.7066 1592.4444 761.6389 1589.1985 762 1586.5209 763.4791 1584.5835 766.1248 1582.4172 768.5828 1580.0905 770.9095
1626 847 1622.4866 848.4054 1618.8595 849.4281 1615.2779 850.4814 1612.6691 852.9927 1612 856.6681 1612 860.4521 1612.7071 864.1214 1613.6931 867.7726 1614 871.5188 1615.0341 875.1363 1615.9518 878.8074 1615.8149 882.5554 1615 886.2072 1615.3135 889.9404 1616 893.613 1616.4418 897.3253 1617 901.0187 1617 904.8028 1617.818 908.454 1618 912.2085 1618 915.9926 1618.5491 919.5491 1621.2248 922.2248 1624.0597 924.7064 1627.2082 926.8054 1630.3567 928.9044 1633.7161 930.572 1637.0225 932.3483 1640.4753 933.8251 1644.0571 935.0381 1647.2056 937.1371 1650.4037 939.1346 1653.8714 940.581 1657.1629 942.3876 1660.7924 943.4481 1664.5085 944 1668.2925 944 1671.9846 943.2538 1675.7374 943 1679.4163 942.1459 1683.1824 942 1686.9664 942 1690.6384 941.0904 1693.4122 938.5878 1696.0879 935.9121 1699.0752 933.6165 1701.8898 931.1102 1704.3284 928.2289 1706.5536 925.1697 1708.8318 922.1682 1711.1741 919.3036 1712.1694 915.6613 1713.8616 912.2767 1716.4569 909.5431 1717.7315 906.0741 1718 902.3231 1718 898.5391 1718 894.755 1718 890.971 1717.6444 887.2222 1716.5856 883.7238 1713.4371 881.6248 1710.1706 879.7926 1706.5386 878.7693 1703.1541 877.077 1699.4961 876.124 1695.825 875.2063 1692.3761 873.6881 1689.1317 871.7544 1686.0608 869.5456 1683.1458 867.1458 1680.3765 864.5843 1677.3439 862.3439 1674.5448 859.8862 1670.8738 858.9684 1667.2027 858.0507 1664.0254 856.0169 1660.6427 854.3214 1657.8324 851.8324 1655.1567 849.1567 1652.481 846.481 1650.2444 843.4888 1648.4445 840.1668 1645.8553 837.7138 1642.2479 837.376 1638.8729 839.0847 1635.7038 841.1481 1632.4365 843.0424 1629.1596 844.9202
1713 915 1710.2457 920.2628 1708.3513 925.9462 1705.7854 931.2146 1701.9444 935.7593 1699.3007 941.098 1697.4062 946.7813 1695.7462 952.5229 1694.7613 958.4322 1693.7764 964.3415 1692.7915 970.2508 1692 976.176 1692 982.1668 1691.6339 988.0982 1690.4239 993.7064 1693.5061 998.8435 1696.8086 1003.8086 1701.4016 1007.4672 1707.0229 1009.5115 1712.3014 1012.3014 1716.6519 1016.3911 1721.8229 1019.4114 1727.1881 1022.0752 1732.7668 1024.2556 1738.468 1026.078 1744.3629 1027.121 1750.0452 1029.0181 1755.6543 1031 1761.6451 1031 1767.6273 1030.8955 1773.5365 1029.9106 1779.4288 1028.8571 1785.1014 1026.9392 1790.2171 1023.8263 1794.8951 1020.0839 1799.1027 1015.8288 1802.1137 1010.659 1804.0081 1004.9756 1805.9026 999.2923 1808.9237 994.1271 1812.0072 988.9909 1815.7497 984.3129 1818.0648 978.8056 1819.9592 973.1223 1821.8537 967.4389 1824.4723 962.0555 1827.1514 956.6972 1829.6898 951.2756 1831.7788 945.6635 1833.35 939.8999 1834.3349 933.9906 1835.6151 928.1547 1837.5985 922.5039 1839.7011 916.8968 1841.3096 911.1424 1842.2945 905.2331 1843.2794 899.3238 1843.4917 893.4752 1841.7906 887.7438 1840.3921 881.9868 1837.3099 876.8498 1834.0622 871.8277 1830.3198 867.1497 1826.4199 862.6519 1821.3469 859.4775 1816.7001 855.7001 1812.4081 851.5265 1807.7036 847.8222 1802.5665 844.7399 1797.4049 841.7025 1792.0466 839.0233 1786.8943 835.9789 1781.0141 835.1643 1775.139 836.287 1769.5943 838.4057 1765.433 842.7088 1761.7451 847.4248 1758.5907 852.5116 1754.8283 857.1717 1750.6397 861.4504 1746.9154 866.141 1743.855 871.2901 1741.1758 876.6484 1738.12 881.8 1733.5041 885.5967 1730.2499 890.5834 1726.5611 895.2987 1722.8186 899.9767 1719.592 905.0133 1716.5098 910.1504
590 176 587.3206 176.3828 584.6411 176.7656 582.0618 177.4691 579.9256 179.0744 577.7499 180.6251 576.4092 182.7724 576 185.4126 575.0522 187.8956 573.1687 189.8313 571.2548 191.7452 570 194.1103 569.7417 196.775 569 199.3613 569 202.0679 569 204.7746 569 207.4812 569 210.1879 568.4009 212.7973 568 215.4389 567.3215 218.0355 567 220.6899 568 223.1605 568 225.8672 569 228.3378 569.0199 231.0397 570 233.515 570 236.2216 570.4151 238.8303 571.4424 241.3271 572.667 243.667 575.121 244.707 577.5921 245.7961 580.0138 247.0046 582.5816 247.8605 585.2656 248 587.9722 248 590.6789 248 593.3855 248 596.0922 248 598.7989 248 601.5055 248 604.2122 248 606.8203 247.3932 609.4195 246.6451 612.0418 245.9791 614.4304 244.7131 616.6825 243.2117 619.3084 242.8972 621.8761 242.0413 624.4439 241.1854 626.8966 240.0517 629.3368 238.8877 631.9045 238.0318 634.4723 237.1759 636.9233 236.0383 637.8288 233.5135 638.0523 230.8432 638.9082 228.2754 639.7641 225.7077 639.1231 223.2463 639 220.5687 638.3239 217.9718 637.2476 215.4953 637 212.8471 636.412 210.2359 636 207.5961 636 204.8894 635.4253 202.276 635 199.6384 634.5223 197.0445 633.5134 194.5401 632.2341 192.2341 630.57 190.1401 628.9874 187.9874 627.0735 186.0735 625.3408 184.0111 623.741 181.8705 621.3201 180.66 618.976 179.3173 616.7032 177.8516 614.1976 177 611.5171 176.839 608.9466 176 606.2399 176 603.5333 176 600.8266 176 598.12 176 595.4133 176 592.7067 176
591 247 587.0594 247.6568 583.4131 249.0579 580.376 251.624 577.2951 254.1366 573.9711 256.3526 571.4314 259.3529 569.9754 263.0492 568.1888 266.6224 566.8702 270.3895 566 274.2433 566.3003 278.2013 567 282.1101 566.0586 285.8829 564.4852 289.5444 563.4032 293.3872 561.7061 296.9408 560.1392 300.5823 559.1379 304.4486 559 308.4266 557.1021 311.8469 555.114 315.1709 557.33 318.495 559.546 321.819 561.4344 325.3032 562.9867 328.9735 565.4389 331.9592 569.01 333.67 572.4557 335.6372 575.7798 337.8532 579.121 340.0303 582.9967 340.9992 586.8724 341.9681 590.6803 343.1701 594.5437 344.1812 598.3638 345.341 602.2121 346.404 606.0474 347.5118 609.8805 348.6268 613.7309 349.6827 617.6868 350 621.5719 350.893 625.5537 351 629.4427 350.1393 633.3184 349.1704 637.1941 348.2015 641.1029 347.3794 644.9988 346.5003 648.9322 346 652.8696 345.5326 656.799 345 660.4404 344.3393 662.8368 341.1632 665.7486 338.4385 668.9446 336.0415 672.2264 333.7736 675.058 330.9565 678.254 328.5595 679.9685 325.0946 677.8262 321.7683 675.4292 318.5723 673.1808 315.2712 670.7986 312.0647 668.5222 308.7834 666.6344 305.2689 664.8478 301.6957 663.4909 297.9635 662.1185 294.237 660.3319 290.6638 658.281 287.281 655.4562 284.4562 652.6313 281.6313 649.8357 278.781 647.4387 275.585 645.1896 272.2844 643.3662 268.7325 642.2297 264.9188 640.3093 261.464 636.9255 259.4628 633.3523 257.6762 629.7791 255.8895 626.054 254.5135 622.1783 253.5446 618.3026 252.5756 614.4269 251.6067 610.5512 250.6378 606.6612 249.7322 602.7465 248.9366 598.8708 247.9677 594.995 247
632 353 625.1959 351.7703 618.534 349.9068 611.7494 348.5499 604.9647 347.1929 598.196 345.7703 591.5296 343.9328 584.6794 342.9599 577.8138 342.1017 571.1357 340.3245 564.3198 339.1885 557.6291 337.4655 550.9763 335.5647 544.9532 337.6979 540.9555 343.0889 539.4068 349.7455 538.4853 356.6026 538 363.4872 537.5183 370.372 536.5964 377.229 536.5799 384.0297 538.2475 390.7323 538.774 397.5818 538 404.4458 539.1733 411.0532 542.5463 417.0926 545.7107 423.2437 549.2045 429.2045 554.1141 434.0761 559.8711 437.9141 565.6281 441.7521 570.5764 446.5764 575.4689 451.4689 581.1321 455.4214 587.4008 458.3146 593.9799 460.4228 600.7697 460.3186 607.1735 457.9133 613.8769 457 620.7959 457 627.6776 456.4746 634.4258 455.0212 640.943 452.7387 647.4799 450.6457 654.3294 450.3328 661.0231 451.867 667.4892 454.2127 674.3523 455 680.4433 452.3351 684.3168 446.604 688.6391 441.2012 692.8536 435.7195 696.6916 429.9626 700.6751 424.3249 705.5676 419.4324 710.9855 415.4327 717.6164 413.4612 724.0557 410.9722 729.7742 407.2258 735.1083 402.9459 741.4691 400.2945 747.3786 397.2767 751.7431 391.9083 756.2951 386.7049 760.9806 381.6233 764.6965 375.9105 765.5402 369.241 764.0019 362.5065 760.9559 356.4448 756.3214 351.3214 751.4289 346.4289 746.2794 341.8235 740.6718 337.7812 736.3418 332.6836 731.94 327.552 725.6099 325.3728 718.9372 326.3543 712.172 327.6897 705.3225 327.3318 698.473 326.3533 691.8059 324.602 685.035 324.7093 678.3862 326.5379 673.9725 331.5412 669.3472 336.6528 663.5155 340.2422 657.327 343.3365 651.7556 347.3955 645.565 350.3588 638.8495 352.0215
578 454 573.1778 450.7852 569.3719 446.4959 564.5618 443.3371 558.9594 442.0081 553.3148 443.2741 547.9337 444.5735 542.4713 442.6943 536.7445 442 531.0955 442.7618 525.7144 444.9142 520.1837 446.5633 514.6866 448.3254 509.3055 450.4778 503.9244 452.6303 498.5433 454.7827 493.1622 456.9351 487.4882 458.1024 482.2689 459.9748 478.9637 464.7271 475.8127 469.5831 472.5725 474.3791 469.9827 479.5432 468.3823 485.0884 467.2457 490.7715 467.7468 496.481 468.8346 502.173 469.9712 507.8561 472.0979 513.2448 474.2504 518.6259 476.2127 524.0636 477 529.7812 476.6908 535.5462 476.4459 541.2293 478.103 546.7576 480.2555 552.1387 481.6232 557.7394 482 563.5038 484.5797 568.4396 488.6028 572.6028 492.7009 576.7009 497.2328 580.291 500.8533 584.8166 505.6268 588.0845 510.2369 591.5895 515.0336 594.8202 520.1327 597.5663 525.5546 599.4258 531.3027 600 537.0983 600 542.8682 599.6886 548.5849 598.7358 554.0305 597.1756 558.637 593.6815 563.8207 591.0896 569.3081 589.2306 574.0296 585.9407 576.6215 580.757 580.4997 576.5003 584.9731 572.8215 589.8421 569.6948 594.6987 566.5342 599.8131 563.8748 605.2637 561.9121 610.2733 559.1813 614.4392 555.201 618.1995 550.8005 621.9441 546.4265 624.4944 541.2695 626.0518 535.6891 627.0104 529.9739 629.2433 524.6351 632.4581 519.8129 634.7896 514.526 635.8597 508.842 636 503.058 637.3881 497.5297 637.3181 491.9083 635.0136 486.6893 632.7902 481.3707 629.4257 476.9406 624.9001 473.3201 620.215 469.929 614.9815 467.6636 609.2408 467 603.4527 466.9088 597.7704 465.8623 592.8185 462.8548 588.2929 459.2343 583.352 456.2112
521 599 514.6019 595.0012 508.655 590.3792 502.7907 585.6325 496.9817 580.8181 490.2396 577.5313 483.4579 574.229 476.177 572.2943 468.9119 570.2605 462.0999 567.0499 455.1678 564.0719 447.7109 563.0361 440.2242 563.972 432.7068 564.1256 425.7719 567.0977 418.8616 570.1108 413.0673 574.9327 407.8522 580.3774 403.022 586.1736 398.2998 592.0503 393.9781 598.2262 389.5791 604.2626 387.3812 611.4751 385.7384 618.8314 384.6714 626.3005 383.6043 633.7696 383.4058 641.2463 384.3895 648.7266 385.8868 656.1039 388.3759 663.2105 391.348 670.1454 393.9207 677.2223 395.5114 684.5798 398.2687 691.4031 402.1948 697.8409 406.7623 703.7623 411.8042 709.3651 417.2133 714.5706 423.0384 719.3654 429.1532 723.7688 435.8948 727.0978 443.0524 729.4435 450.307 731.5163 457.5616 733.589 463.7235 737.7788 471.0995 739.1374 478.543 740.2327 485.3676 743.3676 490.7027 748.7027 496.0445 754.0296 502.3362 758.1921 508.8871 761.9355 515.9428 764.6035 523.169 766.7626 530.4812 765.3797 537.9193 764.1544 544.2512 760.2491 550.1452 755.5457 556.2689 751.1541 562.1978 746.5018 567.6763 741.3237 573.2716 736.2736 579.8398 732.9029 586.6972 729.8873 592.0751 724.8874 596.8813 719.1187 602.608 714.2614 608.2203 709.3356 612.2617 703.0561 614.7596 695.9614 616.9575 688.7657 618.7073 681.6583 618 674.1574 617.8279 666.6231 616.8921 659.1365 615.903 651.6606 613.6935 644.4636 609.9164 637.9443 603.6229 633.7845 597.0721 630.0412 590.5213 626.2979 584.2218 622.1478 577.6806 618.3889 571.1297 614.6456 564.2611 611.5405 557.3262 608.5684 550.0801 606.52 542.7604 604.6901 535.3477 603.3354 527.9811 601.7453
465 734 461.2428 732.4971 457.3728 731.3432 453.447 730.3617 449.4449 730 445.3983 730 441.3516 730 437.305 730 433.2805 729.8201 429.3547 729.1613 425.4735 730.2632 421.8541 732.073 418.2347 733.8827 414.3288 734.9178 410.2922 735 406.2456 735 402.199 735 398.9864 737.0136 395.8787 739.591 393.058 742.413 391.0433 745.9134 389.5843 749.6626 388.6029 753.5884 388 757.5608 388 761.6074 388 765.6541 387.8301 769.6798 387.3745 773.4994 389.8025 776.7367 391.6625 780.325 393.826 783.7391 394.9054 787.6215 397.5856 790.5856 401.0952 792.5476 404.428 794.821 407.732 797.1547 411.2564 799.1282 415.0346 800.5086 418.9814 801.3963 422.8057 802.5371 425.6303 805.2606 427.44 808.88 429.3948 812.3948 432.2562 815.2562 435.1613 818.0403 439.0803 819.0402 442.6997 820.8499 446.7109 821 450.6846 821.7369 454.7052 822 458.7518 822 462.6548 822.8849 466.5728 822.1068 470.4986 821.1254 474.514 820.8715 478.43 819.8567 482.2977 818.6756 486.2235 817.6941 489.9857 816.3429 493.3527 814.0982 496.9608 812.3464 500.6396 810.6802 504.396 809.2013 507.8373 807.1085 511.1362 804.7957 513.307 801.3859 515.1448 797.7828 517.3895 794.4158 519.3615 790.9155 520.9068 787.1865 522.5066 783.4802 522.397 779.5879 522 775.5901 519.5559 772.5559 517.1914 769.2871 514.3826 766.3826 511.0832 764.0555 508.2093 761.2093 505.3479 758.3479 502.3958 755.5972 499.3525 753.0288 496.6618 750.1079 493.2948 747.8632 489.9278 745.6185 486.9271 742.9271 483.7239 740.4826 480.3569 738.238 476.4904 737.1226 472.6211 736 468.6194 735.8097
696 431 694.1977 437.0029 690.2985 442.0522 686.7271 447.3412 683 452.4172 683 458.8006 683 465.184 683 471.5674 683 477.9508 683 484.3341 683 490.7175 683.7214 497.0497 684 503.4133 683.3217 509.7484 682.3245 516.0531 681.3764 522.3653 680.3881 528.6713 679.4311 534.9821 678.4518 541.2895 678.9987 547.4956 681.7109 553.1386 686.1232 557.6986 691.246 561.4973 696.674 564.837 702.4674 567.4891 708.4361 569.7181 714.2679 572.1811 720.5931 573 726.9667 573.1381 733.2889 574 739.6655 574.0951 745.9847 574.9978 752.368 575 758.4562 573.1813 764.7518 572.1783 770.8596 570.3801 776.9155 568.3615 781.7054 564.2946 786.5549 560.1561 791.2052 555.7948 795.7189 551.2811 800.2326 546.7674 805.0329 542.5737 810.2152 538.8565 815.6038 535.4377 820.9862 532.0092 825.5317 527.7025 828.4772 522.0457 832.2573 516.9283 835.6726 511.5457 838.5701 505.8598 840.7146 499.8561 841.9011 493.5936 842.9505 487.297 843.9999 481.0005 842.9051 474.7153 840.8865 468.6595 838.8679 462.6037 836.9216 456.5299 835.8722 450.2333 834.6591 443.9774 832.6405 437.9216 830.4653 431.9307 827.7246 426.1739 825.706 420.1181 823.8375 414.025 822.5924 407.7771 820.4994 401.7485 817.3411 396.3411 812.8273 391.8273 808.1377 387.5101 802.667 384.6112 796.3704 383.5617 790.0633 382.5805 783.8381 382.7206 777.7823 384.7392 771.945 387.233 766.4713 390.5172 760.8683 393.5659 755.2761 396.6343 749.4624 399.1792 743.6121 401.694 737.7147 404.0951 731.73 406.308 726.4704 409.8237 720.9748 413.0126 715.0387 415.3204 708.9829 417.339 703.9643 421.0357 699.8642 425.9198
708 595 704.4373 595.7125 700.9438 596.6854 698.1344 598.8656 694.7662 600.1558 691.7239 602.138 688.5807 603.9462 685.7742 606.2258 683.2051 608.7949 680.8372 611.4883 679.6883 614.9351 677.97 618.03 676.2849 621.1454 675.1359 624.5922 672.8814 627.3557 671.7325 630.8025 671 634.3169 671 637.9501 671 641.5833 671.0685 645.2055 672.2174 648.6523 673.8192 651.8192 675.6209 654.8626 676.7698 658.3094 679.0426 661.0639 681.0467 664.0935 683.2495 666.833 686.3679 668.6839 689.435 670.6233 692.8026 671.9342 696.1281 673.376 699.5749 674.525 703.0217 675.6739 706.602 676 710.073 677 713.67 677.2233 717.1772 678 720.8104 678 724.4436 678 728.0365 677.5927 731.5928 676.8518 735.1176 675.9706 738.6424 675.0894 742.1671 674.2082 745.6919 673.327 749.0436 671.9782 752.2031 670.1979 755.3181 668.341 758.5282 666.6479 761.53 664.6025 764.4366 662.4226 767.437 660.3753 770.0906 657.9094 772.6597 655.3403 774.964 652.554 777.2484 649.7516 779.517 646.9659 781.1419 643.7163 782.7667 640.4666 783.7547 636.9814 784 633.3783 784.5469 629.8124 785 626.2349 785 622.6017 784.7498 618.9993 783.8686 615.4745 782.9874 611.9497 782.1062 608.425 780.5711 605.1421 778.693 602.0395 776.5696 599.0928 774.1536 596.4358 771.1306 594.4204 768.1419 592.3565 765.2353 590.1765 761.6609 590 758.1164 589.2791 754.5176 589 750.9475 589.5131 747.3742 590 743.7785 590.3054 740.2538 591.1866 736.7207 592 733.0874 592 729.5231 592.6954 725.92 593 722.2867 593 718.6937 593.3266 715.1434 594 711.5248 594.1188
726 676 719.7938 675.9656 713.6692 674.9449 707.5446 674.0759 701.4421 675.186 695.6658 677.3342 691.1998 681.6402 686.2876 685.4274 680.9634 688.622 675.5805 691.7097 669.9679 694.344 664.0408 696.1599 657.9162 697.1806 651.7916 698.2014 646.0444 699.9556 641.3676 703.9794 636.5746 707.7818 632.6958 712.6303 629.6887 717.8679 628.6679 723.9925 627.6471 730.1171 626.6264 736.2417 626 742.399 626.8247 748.4742 629.2824 754.1374 632.7933 759.2417 636.8927 763.8927 641.2832 768.2832 645.9526 772.3621 650.8011 776.2409 655.9095 779.7457 660.9448 783.3559 666.0674 786.8404 671.7523 789.2508 677.6428 791.2143 683.6737 792.6123 689.7983 793.6331 695.977 794 702.1291 793.3118 708.0911 791.6363 714.1155 790.1769 720.0347 788.3218 725.9251 786.3583 732.007 785.1655 738.0239 785.6587 743.9144 783.6952 749.8048 781.7317 755.7329 780 761.942 780 768.0648 780.9784 773.9552 779.0149 779.5114 776.2443 784.8558 773.0865 790.4032 770.2984 796.2574 768.2475 801.8535 765.5733 807.2251 762.465 812.4143 759.0571 817.6901 755.786 822.6556 752.0755 826.8033 747.4959 828.7058 741.765 829.7266 735.6404 831.2489 729.6289 832.5713 723.5723 833.5921 717.4477 834 711.2723 834 705.0633 833.4828 698.897 832.5372 692.7607 831.2378 686.7135 829.2744 680.8231 827.3109 674.9326 824.3885 669.7108 819.832 665.54 815.6915 660.9532 810.5333 658.2095 804.3888 659.1019 798.2642 660.1226 792.1725 661.2758 786.2508 663.107 780.1041 663.9851 774.2093 665.9302 768.3189 667.8937 762.4284 669.8572 756.5379 671.8207 750.6475 673.7842 744.5486 674.9086 738.4039 675.7994 732.2091 676
818 752 813.9937 756.0038 809.1367 758.918 804.2797 761.8322 799.8745 765.3138 797.7709 770.5728 795.8527 775.8838 794.8227 781.4432 792.6109 786.6486 789.5831 791.4169 785.6419 795.4775 782.3512 800.0814 779.437 804.9384 776.5228 809.7953 773.7175 814.7063 772.2039 820.0196 773.9629 825.2839 777.1674 829.9457 780.4866 834.4866 784.4917 838.4917 788.0892 842.8153 791.6722 847.0033 796.6558 849.6623 801.7685 852.0611 806.76 854.704 811.7397 857.3048 816.4342 860.4605 821.2912 863.3747 826.0042 866.5031 831.0068 869.0023 836.3296 870.9318 841.788 872 847.4522 872 853.1164 872 858.7266 871.4547 864.3457 871 869.9514 870.4097 875.5264 869.4123 880.9307 867.8277 885.9459 865.2325 890.6149 862.0388 894.7809 858.2191 898.7861 854.2139 902.7913 850.2087 907.1638 846.6271 911.2661 842.7339 915.2713 838.7287 919.2765 834.7235 922.8992 830.376 926.3412 825.8784 929.8525 821.4344 932.4214 816.4465 934.8364 811.3273 936.6005 805.9973 937.5963 800.422 938.6293 794.8536 939.6204 789.2775 940 783.6447 940.4964 778.0216 941.4276 772.4345 942 766.8177 942.468 761.1923 943 755.5721 943 749.9079 941.7582 744.7582 938.0927 740.4878 934.8709 735.8709 930.8657 731.8657 926.7417 727.9934 922.1899 724.676 916.9309 722.5724 911.6429 720.5476 906.2694 718.7565 900.8924 716.9785 895.3598 715.7866 889.9855 714 884.3213 714 878.6618 714.0564 873.0747 714.9875 867.8072 717.0643 862.4337 718.8554 858.3181 722.6819 853.5287 725.6828 848.3134 727.8746 843.2358 730.3821 838.0237 732.5905 833.7745 736.2255 830.6493 740.9178 826.8872 745.1128 822.219 748.2686
468 160 464.9881 162.2589 462.2112 164.7888 459.549 167.451 457.3423 170.4866 456.0046 173.9863 454.3228 177.3545 453.0377 180.887 451.8827 184.4691 450.9604 188.1189 449.8235 191.7062 449 195.3697 448.7248 199.1007 448 202.7764 447.6262 206.4952 446.7131 210.1477 446 213.8248 446 217.5897 446 221.3546 446 225.1195 446 228.8844 446 232.6492 446.5855 236.3421 447.6501 239.9504 448 243.6585 448.7664 247.2991 449.7339 250.9357 450.8436 254.5309 452.09 258.06 455.1891 260.1891 457.8513 262.8513 460.6042 265.4028 463.7368 267.4912 467.0449 269 470.7682 269.2561 474.4124 270 478.1772 270 481.9421 270 485.707 270 489.4719 270 493.2368 270 496.899 269.367 500.6043 269 504.2476 268.2508 507.7592 266.8963 511.3112 265.6722 514.8265 264.449 517.815 262.185 520.4772 259.5228 523.164 256.8907 526.2521 254.7479 528.9142 252.0858 531.5764 249.4236 533.7561 246.3659 535.8445 243.2333 536.8451 239.6195 537.7582 235.9671 538 232.2319 537.3857 228.5427 537 224.8253 537.4704 221.1183 538 217.4186 538 213.6537 536.5072 210.5072 533.6409 208.0939 530.3965 206.1982 527.0968 204.3979 524.3095 201.9642 522.372 198.744 520.6134 195.4201 518.6171 192.2341 517 188.851 517 185.0861 517 181.3212 517 177.5563 516.9067 173.8134 515.4506 170.3518 513.702 167.053 511.5004 164.0005 508.8692 161.4346 505.4596 159.8649 501.8012 159 498.0363 159 494.2715 159 490.5066 159 486.7417 159 482.9768 159 479.2119 159 475.447 159 471.7137 159.3811
507 268 499.313 270.8826 491.1246 271 482.9464 270.4933 474.8001 269.475 466.6467 269.4837 458.4656 270 450.2848 270.4644 442.6211 272.9308 435.8971 277.5858 429.8615 283.1385 425.5383 289.8979 423.5251 297.7992 422.0356 305.8575 420.5113 313.9093 416.8601 320.6165 411.1277 326.4467 407.8149 333.7402 407.6015 341.8122 409.212 349.8479 411.2031 357.8125 413.1943 365.7771 415.1854 373.7417 417.911 381.4589 419 389.4451 419 397.6548 420.9162 405.4712 425.4944 412.1933 432.3843 416.3076 439.7708 419.8854 447.5467 422.3867 455.5113 424.3778 463.4759 426.369 471.5646 427.6956 479.7109 428.7139 487.527 431.0726 495.3543 433.5298 503.0844 436.2817 510.7714 439.1643 518.4584 437.9531 526.051 434.8353 533.7016 431.8619 541.2897 428.733 548.9447 425.7707 556.8351 423.5412 564.8968 422.0172 572.3552 418.6612 580.3521 416.8498 588.5108 415.9361 596.6425 414.8394 604.5433 412.6895 611.6292 408.5506 618.2691 403.7309 624.0611 397.9145 628.8329 391.234 634.0911 384.9349 640.7716 380.1631 647.8844 376.0661 654.5721 371.3056 658.8123 364.3285 659.9714 356.2291 659.1189 348.0699 658.1152 339.9219 658 331.7193 658 323.5096 658 315.2999 657.2369 307.1324 655.5292 299.1169 653.5381 291.1523 651.7003 283.1515 650.3821 275.0571 647.0189 267.8265 642.6502 260.8878 637.026 255.1614 629.983 250.9915 622.3556 248.0889 614.391 246.0978 606.3449 244.5431 598.1924 243.5769 590.0146 243 581.8244 242.6472 573.6506 242 565.4408 242 557.2448 242.2194 549.2057 243.6729 541.5187 246.5555 533.9166 249.6191 527.0134 253.9866 521.1042 259.6718 514.2875 264.2275
494 433 490.1528 433 486.3056 433 483.0532 434.9645 482 438.621 481.8519 442.4442 481 446.1531 480.7574 449.9704 480 453.7244 479.6188 457.5247 479 461.2957 478.6386 465.0843 478 468.8278 477.5937 472.625 476.5576 476.3273 475.4945 480.0218 474.5615 483.7542 474 487.5322 473.4229 491.3084 473 495.1035 472.3831 498.8506 470.8213 502.3574 469.3641 505.9076 469.8524 509.5573 471.5118 513.0237 472.8714 516.6142 473.8345 520.3379 475.7554 523.6332 479.2031 525.1354 482.4041 527.2694 485.7056 529.1764 489.4283 530.1428 493.0164 531.5082 496.4852 533.1617 500.1606 534.2902 503.9205 535 507.7283 535.2428 511.4526 536 515.261 536.3152 519.0239 537 522.8152 537.4538 526.5952 538 530.3684 537.5439 534.0638 536.4841 537.6559 535.172 540.9812 533.2641 544.0613 530.9591 547.2624 528.8251 550.4982 526.7509 553.9392 525.0304 557.1685 522.9579 560.9008 522.0248 563.116 518.9227 566.2695 516.7305 568.9899 514.0101 571.0551 510.7795 571.9882 507.0471 573 503.3637 573.1173 499.5309 574 495.7924 574 491.9452 574.2188 488.1249 575 484.3739 574.8852 480.5408 574 476.8026 573.7466 472.9866 572.8136 469.2542 571.6515 465.6515 568.946 462.919 566.7179 459.8119 563.5168 457.6779 560.2022 455.8006 556.4816 454.8272 552.8054 453.7014 549.0936 452.6979 545.5328 451.2664 542.282 449.282 539.6561 446.4841 537.2831 443.522 534.388 441.082 531.6952 438.6738 527.9629 437.7407 524.2069 437 520.3925 436.7975 516.6747 436 512.8625 435.7156 509.1302 434.7825 505.4112 433.8037 501.6944 433 497.8472 433
493 532 488.1412 530.3804 483.1574 529.2315 478.0587 529 473.0159 528.2032 467.9144 528 462.7928 528 457.6712 528 452.6359 527.1272 447.5269 527 442.4945 527.9011 437.7129 529.7148 432.7858 531.0857 428.0305 532.9878 423.6364 535.6182 419.0829 537.9586 414.3307 539.8677 409.7485 542.1509 405.3567 544.786 401.2355 547.8234 397.5866 551.4134 393.9703 555.0395 390.9235 559.153 388.6953 563.7619 387 568.557 387 573.6787 386.8431 578.7847 386 583.8229 386.1852 588.9262 387.3592 593.898 389.138 598.69 390.3248 603.6496 392.5109 608.2773 394.4131 613.0327 396.3795 617.7591 398.8989 622.1985 401.9719 626.2958 405.2314 630.2314 408.8529 633.8529 412.4745 637.4745 416.096 641.096 419.9432 644.4574 423.8036 647.8036 427.6123 651.2092 431.7096 654.2822 436.2148 656.443 441.2813 657 446.4029 657 451.5246 657 456.6142 657.3228 461.6688 658 466.7904 658 471.8749 657.625 476.9084 656.6819 481.9445 655.7639 486.831 654.2676 491.5864 652.3655 496.3417 650.4633 500.9452 648.2911 505.1174 645.3295 509.4751 642.6437 513.5724 639.5707 517.6697 636.4978 521.6779 633.3221 525.2541 629.6612 528.3271 625.5639 531.343 621.4283 533.9781 617.0365 538.0559 613.9441 541.3558 610.1104 543 605.3055 543 600.1838 543.9684 595.1581 544.9728 590.1359 545.9773 585.1137 544.1409 580.3524 541.1547 576.2063 537.109 573.0817 533.0117 570.0088 528.9603 566.9006 527.0581 562.1453 526.0263 557.1313 525.0218 552.1091 523.1392 547.348 521.2371 542.5927 517.4134 539.31 512.7244 537.2898 507.9691 535.3876 503.0013 534.2003 497.9791 533.1958
412 638 406.5612 632.5612 402.5777 626.011 397.3846 620.3846 389.9241 618.9892 382.3236 617.8309 374.8589 615.9798 367.2446 614.8921 359.6577 613.6644 352.2029 611.7723 344.8073 609.6592 337.3647 607.7664 329.7451 607.2819 322.1173 607.731 314.5031 606.6433 306.8815 605.6102 299.2279 605 291.563 605.4296 284.2335 607.3833 277.6082 611.2612 272.0827 616.5007 267.798 622.8535 264.1809 629.6382 261.6124 636.8566 258.8482 644.0208 256.6568 651.3729 255.2952 658.9335 254.2075 666.5478 254 674.2247 254 681.9162 254 689.6078 254.8909 697.2361 255.9786 704.8504 258.9703 711.9308 262.0002 719.0005 265.0301 726.0701 268.0599 733.1398 271.1019 740.2039 274.601 747.0517 278.4663 753.6995 282.7328 760.0992 287.2739 766.2739 292.5506 771.8607 297.6288 777.6288 303.878 782.0488 310.4817 785.9895 317.1598 789.8056 323.7197 793.8131 330.3533 797.6767 337.2946 800.9834 344.3643 804.0133 351.569 806.6423 359.031 808.5077 366.5388 810 374.2304 810 381.922 810 389.6074 809.9132 397.1973 808.7007 404.6592 806.8352 412.1148 804.9508 419.1742 801.9004 425.8524 798.0843 432.5306 794.2682 439.5727 791.1831 446.2746 787.4145 452.9527 783.5984 459.2774 779.2304 464.9419 774.0581 470.3806 768.6194 475.4579 762.8505 480.382 756.9416 484.5621 750.5163 487.1626 743.3496 488.5258 735.7939 487.9373 728.2807 485.962 720.8481 483.5326 713.5762 479.5668 707.0801 474.1713 701.6427 467.8127 697.4063 460.876 694.0897 453.9278 690.8159 447.5745 686.5745 442.4676 680.8546 438.0427 674.5641 434.2253 667.9342 431.6281 660.6983 428.6439 653.8699 422.9459 648.735 417.8399 643.0056
369 807 364.151 806.3073 359.2746 806 354.3764 806 349.4997 805.6111 344.6315 805.0702 339.7701 804.4713 334.905 803.9087 330.0237 803.502 325.1424 803.0952 320.2482 803 315.3499 803 310.4517 803 305.5535 803 300.6553 803 295.8395 803.8321 291.7663 806.4253 287.3415 808.4634 283.5581 811.4419 280.0945 814.9055 276.631 818.369 274.2085 822.583 271.7198 826.8004 269.4351 831.1298 268.2302 835.8491 268.9033 840.6133 269.8824 845.4122 270.8431 850.2153 271.8037 855.0184 272.7643 859.8215 274.6531 864.3062 275.8085 869.0424 277.4565 873.6412 279.5361 878.0721 281.4339 882.5847 283.5088 887.0177 287.04 890.28 290.615 893.615 294.0786 897.0786 297.8761 900.1571 301.7946 903.096 305.3982 906.3982 309.2377 909.4283 313.1563 912.3672 317.0748 915.3061 321.4741 917.3896 325.9112 919.4556 330.4176 921.367 334.8567 923.4284 339.2378 925.6189 343.7854 927.2976 348.6255 928 353.5135 928.1027 358.3229 929 363.2211 929 368.1193 929 372.9978 928.8004 377.7923 927.8019 382.5609 926.6878 387.2442 925.3779 391.6871 923.3251 396.2904 921.6774 400.6842 919.7368 404.2021 916.3972 407.3447 912.6553 410.1436 908.7127 412.108 904.23 413.4896 899.5521 414 894.7044 413.3736 889.8682 412.2741 885.0964 410.3148 880.6297 407.0343 877.0343 403.5707 873.5707 400.5453 869.7271 398.2159 865.4318 397.1341 860.6703 397.8266 855.8672 398 850.9862 398 846.088 397.0566 841.2832 397 836.3906 395.8784 831.6352 394.3294 826.9883 392.7805 822.3415 390.2817 818.2817 386.2559 815.5039 382.1803 812.7869 378.3822 809.7941 373.6841 808.421
619 397 616.8939 399.6326 614.7598 402.2402 612.3758 404.6242 609.9919 407.0081 607.908 409.638 607 412.7345 606.334 415.9979 606 419.3151 606.8496 422.5487 607 425.8957 607.0845 429.2534 608 432.4762 608.268 435.8041 609.3342 439.0026 610.4003 442.201 611.4665 445.3994 613.1909 448.1909 614.7043 451.1129 616.7227 453.7227 618.6526 456.4789 620.9411 458.9411 624.089 460.089 626.5566 462.371 629.4124 464.1375 632.4553 465.4553 634.9876 467.6584 637.8522 469.4261 641.0881 470 644.3333 470.7778 647.6687 471 651.0401 471 654.2878 471.7626 657.6206 472 660.8385 471.0538 663.9156 469.6948 667.1743 469 670.4664 468.5112 673.4601 467.0266 676.4427 465.5191 679.2232 463.7768 682.1562 462.2813 685.4079 461.398 688.5476 460.2262 691.3492 458.4762 693.2193 455.671 695.1141 452.8859 697.3907 450.414 699.2608 447.6088 701 444.764 701 441.3926 701.942 438.174 702 434.812 702 431.4406 702 428.0692 702.8009 424.7964 703 421.4494 703 418.078 702.2748 414.8243 702 411.4975 701.4074 408.2222 699.8445 405.2668 698.4153 402.2459 696.8584 399.2876 694.9882 396.4824 693.1181 393.6772 690.872 391.248 687.936 389.6453 684.7376 388.5792 681.6227 387.3114 678.5834 385.8611 675.385 384.795 672.1866 383.7289 668.9653 382.7413 665.6851 382 662.3342 381.8336 659.0635 381.0159 655.694 381 652.3226 381 648.9512 381 645.5797 381 642.2083 381 638.9992 382 635.6278 382 632.3971 382.8676 629.1987 383.9338 627.2461 386.6309 624.5639 388.6241 622.5058 391.2413 620.7346 394.109
671 468 663.4799 469.88 655.8197 471.0451 648.2995 472.9251 640.8504 475.0641 633.7104 478.0724 626.1902 479.9524 618.7352 482.0757 611.2589 484.0926 603.5806 485.1198 596.1657 487.3575 589.1318 490.5788 583.2141 495.3753 579.2937 502.0594 575.1001 508.5748 571.7874 515.488 571 523.1836 571 530.9352 571.3333 538.666 572 546.3761 572.7586 554.0343 575.0372 561.4202 577.7607 568.6623 580.2764 575.9783 583.3299 583.1032 587.4833 589.4833 593.2208 594.684 598.923 599.923 605.18 604.3886 611.9103 608.2344 618.854 611.6517 626.1622 614.1892 633.4121 616.8909 640.8865 618.6981 648.4489 620.3622 656.0705 621.7244 663.6292 623.4073 671.2545 624.7506 678.9884 625 686.6956 625.712 694.2204 624.5085 701.8552 623.2681 708.9999 620.5 715.7595 616.7089 723.1537 614.8156 728.1667 608.9286 735.297 605.8886 742.555 603.1669 749.0501 598.9582 755.005 593.9958 760.96 589.0334 766.8459 583.9892 772.4064 578.5936 777.8875 573.1125 782.9553 567.2537 787.9177 561.2987 792.8802 555.3438 796.978 548.7885 800.8239 542.0582 804.1197 535.0541 806.9371 527.8345 809.861 520.6576 812.1788 513.2849 814.1993 505.8024 815 498.163 814.4309 490.4468 813.4694 482.7551 812.0378 475.1512 809.6321 467.8081 806.5786 460.6833 802.8237 453.9532 798.395 447.5924 793.5718 441.5718 787.7532 436.5021 781.3629 432.1163 774.7019 428.3434 767.2239 426.306 759.6514 424.7064 752.0052 424.4987 744.4985 426.429 737.0964 428.7139 729.8597 431.4887 722.8049 434.6829 716.0746 438.5288 709.3059 442.2975 702.3156 445.5704 696.3606 450.5328 690.3705 455.4496 684.0628 459.9552 678.1043 464.9131
586 788 579.3354 789.3329 572.7791 791.0736 566.3838 793.3423 560.4426 796.643 554.6698 800.2201 549.1983 804.2413 544.1848 808.8152 539.3789 813.6211 534.573 818.427 529.1958 822.5361 523.0558 825.3147 516.7447 827.8237 512.2959 832.4081 509.2564 838.4872 505.1807 843.8193 500.6807 848.8991 496.4349 854.2063 491.8183 859.1817 486.7542 863.7048 481.9938 868.5077 478.3878 874.2243 474.9513 880.073 471.9632 886.1105 469.9696 892.6065 469 899.2672 469 906.0638 469.5459 912.8216 470 919.5859 471.8763 925.8144 475.3273 931.6546 478.9093 937.3866 484.0856 941.5428 489.9439 944.9626 495.7939 948.3969 501.6726 951.7817 507.5022 955.2511 513.4746 958.4848 519.2047 962.1364 525.0741 965.5371 531.1532 968.5766 537.4747 970.9928 544.0988 972.4427 550.7092 973.9031 557.3278 975 564.0929 974.5582 570.7648 974.6912 577.4896 974.39 584.2317 973.5383 590.8366 972.0545 597.3289 970.0489 603.8257 968.0581 610.2735 965.9088 616.7213 963.7596 623.2255 961.7927 629.8718 960.4469 636.45 958.85 642.8978 956.7007 649.0971 953.9515 655.1761 950.9119 661.2552 947.8724 666.4265 943.5735 670.8557 938.4304 675.1015 933.1232 676 926.6418 675.271 919.897 675 913.1197 673.4404 906.5415 672.1462 899.8773 671.1646 893.1522 670.2034 886.4239 667.2432 880.4054 662.5284 875.5284 658.221 870.2763 653.4443 865.4443 650.2414 859.4829 647.2019 853.4038 644.1624 847.3248 641.1229 841.2458 636.9469 835.8938 633.8851 829.8277 630.1151 824.1726 626.4639 818.4639 621.6978 813.6223 617.5134 808.2702 613.7931 802.5862 610.5697 796.6558 605.2142 792.4761 599.4859 788.8715 592.7966 788
651 307 651 310.9553 651 314.9107 652.7289 318.4579 654.0836 322.1672 655.8525 325.705 657.1123 329.4494 658.0934 333.2803 659.264 337.056 660.5107 340.7661 662.7048 344.0572 664.7246 347.4493 666.7803 350.7803 669.4528 353.6791 671.6468 356.9702 673.8408 360.2612 676.0348 363.5523 678.5665 366.5665 681.0695 369.6043 684.2099 371.5525 687.7557 373.1705 691.0468 375.3645 694.5131 377.2565 698.1752 378.7251 701.9938 378.2515 705.6101 376.6949 709.2782 375.2406 713.0991 374.2252 716.9363 373.2659 720.0216 370.9784 722.8184 368.1816 726.0658 365.9342 728.8626 363.1374 732.1294 360.9138 735.3573 358.6427 738.1814 355.8791 741.4724 353.6851 744.7634 351.491 747.8961 349.1039 750.693 346.307 753.4898 343.5102 756.2867 340.7133 759.0835 337.9165 762.0359 335.3094 764.5923 332.5192 766.065 328.8483 767.6231 325.2128 769 321.5401 769 317.5847 769 313.6294 768.407 309.814 766.5512 306.3268 764.3571 303.0357 762.1631 299.7447 760.1688 296.3377 758.2557 292.8836 756.0617 289.5926 753.5566 286.5566 751.0271 283.5406 748.5124 280.5124 745.9924 277.4886 743.4682 274.4682 740.4366 271.9577 737.1456 269.7637 733.8545 267.5697 730.1591 266.2898 726.2394 266 722.2841 266 718.3287 266 714.3734 266 710.525 266.8687 707.1592 268.8938 703.3484 269.9129 699.6119 271.1941 696.0741 272.9629 692.3648 274.3176 688.8391 276.1073 685.473 278.1317 681.6439 279.1187 677.8664 280.2834 674.0292 281.2427 670.1919 282.202 666.369 283.2103 662.5853 284.3537 659.2842 286.0737 656.6352 288.9099 653.8961 291.6558 652.4325 295.27 652 299.1721 651.6503 303.0985
762 321 762.6648 326.3186 761.6326 331.279 758.6879 335.7494 755.4719 340.0375 751.9446 344.0554 749.4881 348.5593 749 353.871 749 359.231 749.9623 364.4057 752.5395 369.0527 755.5053 373.5089 758.263 378.105 761.1904 382.5872 764.206 387.0099 767.1238 391.4984 770.579 395.579 774.1617 399.5489 777.6236 403.6236 781.4137 407.4137 785.5227 410.7614 790.5551 412.4259 795.8313 413.3663 801.0872 414.4174 806.3571 414.6072 811.6344 413.6731 816.7899 412.284 821.7666 410.2934 826.7432 408.3027 831.5884 406.047 835.9768 403.0232 839.7669 399.2331 843.7194 395.6245 847.927 392.3047 852.215 389.0887 856.3285 385.6715 860.1186 381.8814 864.0281 378.2289 867.5202 374.4393 869.1335 369.3327 870.1847 364.0767 871.1977 358.8138 872.0941 353.5295 873.2751 348.3122 875.2658 343.3356 877.1354 338.323 878.118 333.0559 878.7828 327.7373 879 322.3908 879 317.0308 879 311.6708 878.0804 306.4018 878 301.0498 876.0724 296.1448 874.0695 291.1737 872.0788 286.1971 869.6524 281.4206 866.8772 276.8362 863.5482 272.6612 859.4452 269.2602 855.9722 265.2292 851.6842 262.0132 847.5824 258.5824 843.6337 254.9753 839.08 252.232 834.1729 250.0865 829.487 247.4922 824.7163 245.0865 819.8225 242.9113 814.7422 241.3484 809.4862 241.7028 804.1557 242 798.8773 242.8245 793.854 244.6584 788.646 245.8708 783.9688 248.4187 779.2164 250.8918 774.9291 254.0945 771.754 258.41 768.9968 263.0064 766.8245 267.8776 765.7733 273.1336 765 278.417 765 283.777 764.777 289.1149 764 294.398 763.6552 299.7239 763 305.019 762.5334 310.3328 762 315.64
510 156 504.9762 157.6746 501.44 161.4133 498.2627 165.6498 496.1959 170.5103 494.2291 175.4272 494 180.6786 494.9755 185.8776 495.0335 191.1674 496 196.3673 496 201.6629 495.812 206.9399 494.7735 212.1326 493.498 217.255 491.5313 222.1718 489.7701 227.1497 488.7315 232.3424 488 237.5656 487.635 242.825 486.5964 248.0178 485.5579 253.2105 484.0898 258.2756 481.944 263.112 481 268.1847 481.4864 273.4322 482 278.6769 482.5829 283.9147 483.6215 289.1075 484.66 294.3002 486.593 299.1861 488.6288 304.0719 491.5776 308.4368 494.755 312.6733 498.9098 315.9323 503.1697 319.0679 508.0865 321.0346 513.0035 323.0007 518.1859 324.0743 523.1085 326.0217 528.3072 327 533.6027 327 538.8983 327 544.1707 326.7659 549.349 325.6628 554.1325 323.5783 558.6011 320.7595 563.518 318.7928 568.4348 316.8261 573.303 314.7728 577.5265 311.5788 581.6617 308.2707 585.8899 305.0826 590.1354 301.9188 594.6763 299.1942 598.9345 296.0491 601.6824 291.5293 604.807 287.2573 606.8473 282.3818 607.803 277.1821 608.8035 271.9824 608.1579 266.7897 607.2618 261.5708 606.2738 256.3688 604.5517 251.3792 602.585 246.4624 600.0858 241.8097 597.0889 237.4519 594.2092 233.0153 591.2328 228.6437 587.7083 224.7083 583.9638 220.9638 580.489 216.9853 577.0102 213.0102 573.0378 209.5284 568.6434 206.586 563.9453 204.1781 559.1792 201.9075 554.7296 199.0472 551.1576 195.3153 548.9946 190.4866 546.6533 185.7556 544.2267 181.0669 542.6092 176.0462 541.187 170.9675 538.5155 166.5155 534.6094 162.9571 530.256 159.9536 525.6088 157.4435 520.5912 156 515.2956 156
488 318 486.6749 316.3437 485.3499 314.6873 484.0248 313.031 482.1383 312.0691 480.506 310.753 478.6088 309.8044 476.6775 309 474.6863 308.6863 472.9709 307.4855 470.9644 307 468.8433 307 466.857 307.5715 464.837 308 462.8515 308.5743 460.9543 309.5229 458.9515 310.0243 457.0543 310.9729 455.1571 311.9215 453.5248 313.2376 451.6276 314.1862 449.7304 315.1348 447.8681 316.1319 446.2008 317.3996 444.3036 318.3482 442.5307 319.4693 440.7741 320.6129 440 322.2556 439.3843 324.2314 439 326.2618 438.8287 328.3426 438 330.2681 438.1741 332.3481 439 334.2743 439.1768 336.3537 440 338.2805 440.1796 340.3592 441 342.2867 441.2884 344.2884 442 346.1148 442.5527 348.1054 443.5013 350.0027 444.7114 351.7114 445.7661 353.5322 446.7147 355.4294 447.6633 357.3266 448.9675 358.9675 450.4674 360.4674 451.9672 361.9672 453.8558 362.9279 455.4881 364.244 457.3853 365.1926 459.3158 366 461.2853 366.6426 463.1825 367.5912 465.0797 368.5398 467.0922 369 468.8579 369.8579 470.9202 370 473.037 369.9815 474.9342 369.0329 477.0426 368.9787 478.9398 368.0301 480.5721 366.714 482.4693 365.7654 484.2897 364.7103 485.7896 363.2104 487.2895 361.7105 488.7894 360.2106 489.8154 358.3692 491.1315 356.7369 492.0801 354.8397 493.0454 352.9546 494 351.2288 494.3991 349.2019 495 347.2226 495 345.1014 495 342.9803 495.5102 340.9796 496 338.9741 495.9342 336.8685 495 334.9679 495 332.8467 494.8773 330.7546 493.9287 328.8573 493 326.9554 492.8828 324.8828 491.6097 323.2195 490.5454 321.3938 489.2727 319.6969
444 353 441.3794 347.7588 439.1388 342.3469 437.9061 336.6244 435.1787 331.9072 430.0744 329.0372 424.5282 327.3056 418.6986 327 412.9196 326.1839 407.1735 325.0347 401.9618 322.3771 397.0083 319.2562 392.1997 315.9198 387.0963 313.0481 381.5521 311.3104 375.723 311 369.9435 310.1887 364.1023 310 358.6349 312.073 352.9478 313.4209 347.7137 315.9647 342.7087 318.9165 337.646 321.7655 332.9582 325.2814 328.7034 329.2966 325.0809 333.8921 321.565 338.58 318.1846 343.359 315.6835 348.5824 315 354.3746 315 360.2345 315 366.0943 315 371.9542 315 377.814 315.1322 383.6608 316 389.4347 316.45 395.25 317 401.0554 318.4541 406.6352 320.6304 412.076 323.4135 417.2237 326.3697 422.2829 329.6812 427.1014 333.3418 431.6772 336.7176 436.4352 339.4724 441.5906 343.1506 446.1506 347.2942 450.2942 351.4377 454.4377 355.9548 458.1639 360.5306 461.8245 364.813 465.813 369.3726 469.4236 374.1832 472.7465 379.0147 476.0074 384.2559 478.628 389.5273 481.1758 395.0815 483.0408 400.3227 485.6614 406.0332 486.8389 411.8133 487.8022 417.6568 488 423.4688 487.4219 429.1248 485.9584 434.5304 483.7348 439.5467 480.7626 443.898 476.8775 447.6323 472.3677 451.7758 468.2242 454.8518 463.2471 456.7619 457.7142 457.7222 451.9443 458 446.1042 456.8123 440.437 454.5282 435.0565 451.4741 430.0926 447.8135 425.5168 444.1528 420.9411 441.5078 416.3653 445.0381 411.7331 445.8668 405.9322 447.5553 400.3342 449.4083 394.775 452.4918 389.8853 455.5409 384.9182 456.1787 379.5361 454.0463 374.0926 451.3393 368.8989 448.4128 363.8256 445.853 358.5591
550 327 545.9181 329.0409 541.705 330.765 538.1126 333.4437 534.5911 336.2726 531.1303 339.1596 528.6237 342.9408 527 347.1918 527 351.7555 527 356.3192 527 360.8829 527 365.4466 526.6058 369.9712 525.7107 374.4463 524.651 378.8724 522.9768 383.1159 522.0818 387.5909 519.8666 391.5556 517.2724 395.3034 514.2726 398.7274 511.3963 402.2073 509.4647 406.3383 507.6811 410.5316 505.3331 414.4449 503.2486 418.5029 503.786 422.9301 506.9777 425.7866 511.1625 427.4325 515.6376 428.3275 520.1127 429.2225 524.5877 430.1175 529.0628 431.0126 533.5379 431.9076 538.013 431.1974 542.488 430.3024 546.5912 428.4453 550.4036 425.9473 554.224 423.5104 558.3974 421.7019 562.0428 418.9572 565.2698 415.7302 568.8248 412.8814 572.6537 410.4078 576.792 408.6416 581.267 407.7466 585.7421 406.8516 590.2215 406 594.7617 405.8096 599.1892 404.7027 603.6166 403.5958 607.9988 402.3337 612.4036 401.1491 616.5321 399.234 620.3891 396.8055 624.4381 394.7079 627.8236 391.7647 630.7274 388.2726 632 384.2361 633 379.7955 632.8137 375.2547 631.7068 370.8273 630.2624 366.5247 629 362.2591 628.1985 357.794 627.0916 353.3666 624.7405 349.481 622.8371 345.3482 622 340.8876 622 336.3239 620.5511 332.1022 619.192 327.7681 616.8823 323.8823 613.7296 320.5944 610.9778 316.9778 607.7508 313.7508 604.8419 310.2629 603.2613 306.045 601.066 302.0991 597.0246 300.0123 592.7218 300.8521 588.9246 303.3836 585.0024 305.7129 581.04 307.9771 577.2411 310.5059 573.414 312.9912 569.544 315.41 565.7276 317.9089 562.014 320.5614 558.2089 323.0746 554.2373 325.3051
569 412 564.6809 415.7914 559.8379 418.9297 555.2574 422.4456 550.2259 425.258 544.7472 427.1011 539.332 429 533.5572 428.9262 527.8529 428 522.072 428 516.3688 428.9385 510.5929 429 504.8826 429.8529 500.0911 432.9317 497.0843 437.8594 496.0766 443.5405 495.1262 449.2428 494.1758 454.945 492.5101 460.4696 491.3148 466.111 490.3645 471.8133 490 477.564 490.5499 483.2994 491.5968 488.984 493.1779 494.5338 495.6368 499.728 498.9561 504.4451 502.7742 508.7742 506.6449 513.0561 510.4219 517.4219 514.8307 521.0984 519.9779 523.6593 525.3216 525.793 530.2787 528.7672 535.0191 532.0191 539.1208 536.0906 543.7991 539.4795 548.8366 542.2789 554.3336 543.9444 560.0359 542.994 565.7381 542.0436 571.4404 541.0933 577.1426 540.1429 582.8449 539.1925 588.2801 537.288 593.7487 535.4171 599.3753 534.1249 604.9459 532.5869 610.5738 531.2852 616.1045 529.6318 621.7094 528.2581 627.2356 526.5881 632.8449 525.231 637.947 522.6318 643.2273 520.3091 648.5947 518.1621 652.7791 514.2209 656.8668 510.1332 660.4936 505.633 662.8459 500.3852 664.9929 495.0178 667.1191 489.6427 668.9472 484.1585 671 478.7713 671.0019 472.9906 672 467.3085 671.9223 461.534 671 455.8295 670.8436 450.0615 670 444.3504 669.5476 438.6429 667.5437 433.2395 664.4979 428.3306 660.8561 423.8561 656.3828 420.3531 651.1671 417.9003 646.0197 415.3399 640.4862 413.6972 634.8046 412.6341 629.1135 411.6227 623.7656 409.6594 618.9555 406.4666 613.8346 403.9449 608.2071 403 602.4748 403.5875 596.7916 404.6417 591.0999 405.65 585.4189 406.7162 579.8885 408.3705 574.2834 409.7433
594 527 590.6088 526.5155 587.2176 526.0311 583.9587 527.0138 580.7022 528.0744 577.3789 528.9053 574.1207 529.9598 570.8708 531.0431 567.7784 532.3324 565.8782 535.1827 563.978 538.033 562.0778 540.8833 560.9611 544.1168 560 547.3865 560.197 550.7879 561 554.1147 561.1709 557.5126 562 560.8036 562.0725 564.2175 563 567.4926 562.7773 570.8909 562 574.2208 561.7956 577.6133 561 580.9098 561 584.3354 561 587.7611 561 591.1867 561 594.6123 561 598.038 561.355 601.4199 562 604.7661 562.3769 608.1306 563.8072 611.2107 565.4033 614.2098 566.8534 617.2802 568.7536 620.1305 570.8335 622.8335 572.9851 625.4777 575.328 627.8853 578.0013 630.0013 580.6752 632.1168 583.5255 634.017 586.5686 635.5229 589.9169 636 593.2736 636.4245 596.5747 637.3149 599.9338 637.9868 603.2929 637.3414 606.5983 636.4672 609.6209 634.9194 612.6774 633.4409 615.6903 631.8731 618.7566 630.4145 621.4955 628.5045 623.5044 625.7433 624.8008 622.5977 626.5507 619.6739 627.8272 616.5185 630.0123 613.9509 630.8431 610.6275 631.8787 607.3638 632.962 604.114 634 600.8568 633.8201 597.4603 633 594.1678 633 590.7422 632.7839 587.3516 632 584.0532 631.566 580.698 631 577.3642 630.5253 574.0506 628.7513 571.127 627.3451 568.0352 627 564.6655 627 561.2399 627 557.8143 626.1742 554.5226 625.0909 551.2728 624.0076 548.0229 622.9244 544.7731 621.7212 541.5819 619.821 538.7316 617.8991 535.8991 615.5896 533.3844 613.604 530.604 610.9022 528.6341 607.6219 527.6555 604.2769 527 600.8513 527 597.4256 527
610 632 602.6811 629.6279 597.6244 623.7284 591.7678 618.6399 585.7986 613.6655 580.2408 608.2408 574.525 603.0167 568.0598 598.7066 561.4911 594.5569 554.2048 592.4006 546.4596 592 538.9107 590.6369 531.6682 587.8341 524.7713 584.2628 517.801 580.9337 510.2479 579.208 502.8452 577.0929 496.1824 581.0906 489.1494 584.2835 483.1078 588.8922 478.3751 595.0415 474.5896 601.8208 471.4343 608.9142 468.0481 615.9038 465.6256 623.2465 463.7462 630.7614 461.2891 638.1328 459.8729 645.7627 458.2219 653.3344 457 660.9062 457 668.6763 456 676.3637 456.991 683.973 458.7529 691.5171 460.0582 699.1746 462.6052 706.5131 465.2695 713.8086 467.7267 721.18 472.2586 727.431 476.7266 733.7266 482.221 739.221 487.9155 744.499 493.9125 749.4343 500.122 754.1046 506.0215 759.1613 512.4963 763.4352 519.2113 767.3396 526.0501 771.0251 533.0606 774.3535 540.432 776.8107 547.8034 779.2678 555.1748 781.7249 562.5462 784.1821 569.9176 786.6392 577.2987 789.0597 584.918 790.5836 592.5124 792.225 600.1718 793.4635 607.8978 793.7102 615.6286 792.9302 623.3512 792.0721 630.2217 788.5435 637.1071 784.9464 643.9877 781.3402 650.7981 777.601 657.7479 774.1261 664.35 770.0312 670.6595 765.5053 676.3393 760.2708 681.2871 754.2839 685.9492 748.0678 690.4671 741.7461 693.1672 734.4984 692.3757 727.127 689.4706 719.9412 686.7765 712.7654 686.0034 705.0339 683.2837 697.7564 678.469 691.7139 672.5897 686.6923 666.3736 682.0302 660.107 677.4418 653.5179 673.3237 646.9288 669.2055 639.7864 666.2621 633.9972 661.7955 630.0541 655.1083 625.7709 648.6563 621.9156 641.9367 615.9666 636.9666
478 735 474.6191 727.9841 471.8827 720.6872 469.1463 713.3902 468.0851 705.6806 463.4501 699.5401 457.2305 694.8789 450.889 690.3493 443.8766 687.0787 436.4201 684.855 428.8596 682.9649 421.2086 681.5787 413.61 680.1038 406.4357 677.1061 399.8364 673.0026 393.9024 667.9582 386.725 664.9312 379.1645 663.0411 371.3764 663 363.9918 665.2531 356.6949 667.9894 350.0005 671.8568 343.8458 676.6285 339.1715 682.657 335.9685 689.7505 333.2322 697.0475 330.4958 704.3444 327.8339 711.6645 325.9744 719.2305 325.1138 726.976 324.1612 734.7106 324 742.4937 324 750.2868 324.561 758.0489 325.4735 765.7883 326.7698 773.4641 328.5147 781.0589 330.9702 788.3582 335.4998 794.6998 340.0359 801.0359 345.5465 806.5465 351.8196 811.1569 358.5069 815.1468 365.1503 819.2189 371.8486 823.1992 378.615 827.0657 385.3025 831.064 391.9566 835.1181 398.7017 839.021 405.6644 842.4657 412.6837 845.8419 419.838 848.9306 426.8352 852.358 433.9714 855.4857 440.9955 858.8552 448.258 861.6452 455.5593 864.2797 462.7945 867.0842 470.4594 868 478.2525 868 486.0457 868 493.7701 867.0328 501.5609 867 509.2801 866.04 516.9949 867.1421 524.5448 867.2276 531.3398 863.4402 536.8827 858.1759 541.8116 852.1884 547.0077 846.3907 552.31 840.69 557.3753 834.7808 559.8662 827.4682 561.0333 819.7672 562.263 812.0796 563.7921 804.5445 562.69 796.8297 560.6966 789.3933 556.4397 782.9276 550.2221 778.7407 542.7589 776.5025 535.6658 773.3329 528.5211 770.2233 521.5239 766.796 514.3781 763.689 507.5187 760.0125 501.3296 755.3296 495.4336 750.2891 488.9494 745.9662 483.1775 740.8247
313 751 310.5057 746.8428 306.9079 743.6809 302.6788 741.3394 298.2034 739.4814 293.448 739 288.6 739 283.7519 739 278.9834 739.8033 274.1549 740 269.3068 740 264.4588 740 259.6107 740 255.1045 738.5522 250.7682 736.3841 246.2962 734.5185 241.615 734.677 236.8946 735.7764 232.1503 736.7699 227.3964 736.2793 222.6425 735.3285 218.162 736.419 213.7049 738.318 209.5905 740.8071 205.7121 743.7159 202.0852 746.9148 197.9237 749.2305 193.5169 751.2416 189.7711 754.2289 187.6045 758.4888 185.804 762.9901 184.3492 767.6031 184 772.4082 184 777.2562 184 782.1043 184 786.9523 183.4508 791.746 183 796.5494 183.6663 801.3315 184 806.1465 184.5873 810.9364 185.5381 815.6903 186.6045 820.4181 188.6554 824.759 190.9993 828.9987 193.8459 832.8459 197.2481 836.2977 200.3517 840.022 203.364 843.8187 206.5 847.5 209.9281 850.9281 213.9804 853.4902 218.3166 855.6583 222.6528 857.8264 227.4599 858 232.1812 859.0362 236.9351 859.987 241.7667 860.1533 246.5309 861 251.379 861 256.1904 860.7024 260.952 860 265.7463 859.5634 270.5249 859 275.1225 857.9388 279.6955 856.4609 283.9983 854.5013 287.6588 851.3412 291.0869 847.9131 294.515 844.485 297.4973 840.6703 300.8356 837.1644 303.7694 833.3075 305.9962 829.0076 308.1643 824.6714 310.3324 820.3351 312.5005 815.9989 314.3626 811.5495 315.8245 806.9387 317.7526 802.4947 319.4994 798.0026 320 793.2162 320.6383 788.4467 320.3417 783.7084 320 778.8942 319.2246 774.1229 318.1019 769.4077 317 764.6953 316.938 759.8604 314.969 755.4302
618 128 613.7493 124.9638 609.2869 122.3148 604.4368 120.3747 599.5867 118.4347 594.6657 116.7331 589.5435 115.7087 584.5051 115.598 579.5795 117.2841 574.6509 118.8094 570.0628 121.2343 564.9735 121.5947 560.4505 119.4505 556.7568 115.7568 552.7698 112.5079 547.8591 110.7718 542.7368 109.7474 537.6063 108.7677 532.4462 108 527.2225 108 521.9988 108 516.7917 108.2014 511.6412 109.0718 506.6076 110.2943 502.4286 113.4285 498.3368 116.6632 494.8125 120.4687 492.8725 125.3188 490.9325 130.1689 489.004 135.02 490 140.1451 490 145.3688 490.9007 150.5033 491 155.7172 491 160.9409 493.4987 165.3317 496.633 169.5106 500.2612 173.2612 504.3431 176.5073 508.7751 179.2651 513.0362 182.2772 517.2152 185.4114 521 189 524.6937 192.6937 528.0258 196.7011 531.16 200.8801 534.2943 205.059 537.862 208.862 541.6287 212.4715 545.6058 215.8077 548.9866 219.74 553.0303 223.0303 556.724 226.724 560.4177 230.4177 564.1114 234.1114 567.8051 237.8051 571.4988 241.4988 575.1925 245.1925 579.2654 248.4491 583.9975 250.599 588.7065 252.8533 593.7575 253.8485 598.833 252.6668 603.5202 250.4798 607.0301 246.6266 609.8678 242.2644 612.9035 238.0965 616.3553 234.1929 619.7554 230.2446 623.97 227.218 628.5548 224.7226 632.8864 221.8352 635.423 217.4424 636.8901 212.4394 638.7718 207.5704 636.9491 202.8726 635.009 198.0226 632.8574 193.2868 631.8329 188.1646 630.8085 183.0423 629.7329 177.9316 628.5682 172.8408 628 167.6734 627.4998 162.4992 626.0065 157.5163 625 152.4865 625 147.2628 624.2232 142.116 623.1987 136.9937 620.7686 132.4297
541 214 536.5302 209.5302 532.2149 204.9174 528.1011 200.1179 523.64 195.64 519.0353 191.3159 514.2358 187.2021 509.3065 183.2452 504.7668 178.8601 499.3464 175.6078 493.8371 172.5348 488.0425 170.0212 482.1984 168 475.8771 168 469.6027 168.5662 463.3174 169 457.2016 170.2661 451.0771 171.7846 445.1508 173.9397 440.645 178.355 436.1752 182.8248 430.806 186.1455 425.7789 189.9768 421.4497 194.3759 418.9187 200.1627 417 206.031 416.4489 212.3066 416 218.5907 416.6431 224.8587 417 231.1504 416.123 237.3848 415.0639 243.6164 415 249.9324 418.7831 254.9789 422.7031 259.9374 426.5574 264.9467 430.2405 270.0675 433.4928 275.4879 436.2596 281.1491 438.9354 286.8709 442.7866 291.7866 447.2564 296.2564 451.7262 300.7262 456.6337 304.7069 460.6025 309.6025 465.0639 314.0799 469.017 319.0113 474.2766 322.5177 479.8763 325.4381 484.5814 329.5814 488.6956 334.3695 493.7863 337.8931 499.4402 340.7201 505.2817 343.0939 511.323 344.9494 517.472 346.3531 523.6576 347.5525 529.7264 348.7534 535.9841 347.8594 542.241 346.9598 548.4779 345.9317 554.7357 345.0378 560.8213 343.3368 567.026 342.1623 573.1286 340.5347 578.9131 338.0435 583.82 334.18 588.5286 329.9771 592.7508 325.3738 596.4158 320.2302 599.6002 314.8995 601.3876 308.8372 603.1729 302.7899 604 296.5274 603.7819 290.2367 602.0453 284.1587 600.0532 278.1597 596.587 272.8805 592.7122 267.8902 589.126 262.689 585.6196 257.4294 581.8751 252.3439 577.9263 247.4078 573.7106 242.7106 569.62 237.93 565.7521 233.0017 560.8161 229.0529 555.8066 225.2044 551.615 220.615 546.6539 216.8269
554 341 549.4042 341 544.8304 341.3099 540.2808 341.9599 535.7311 342.6098 531.2573 343.5809 526.9032 345.0484 522.7926 347.1037 518.7486 349.2514 515.433 352.4252 511.7466 355.1689 508.0844 357.9156 504.8347 361.1653 501.585 364.415 498.9471 368.1058 496.2478 371.7522 492.998 375.002 489.7483 378.2517 486.0566 380.9623 481.946 383.0135 477.5773 384.317 473.9311 387.1033 471.212 390.788 467.8259 393.8806 464.1152 396.5899 460.5478 399.4522 457.9236 403.1528 457 407.5306 457 412.1264 457 416.7222 457.8047 421.219 458 425.7907 459.0639 430.2556 460.1785 434.7142 461.5406 439.0812 463.5959 443.1919 465.8078 447.2116 468.9572 450.4679 472.4441 453.4441 476.1426 456.0713 480.0961 458.3974 484.1389 460.5695 488.2495 462.6248 492.6446 463.9112 497.1474 464.8295 501.1953 466.9172 505.2282 469.1141 509.4278 470.9711 513.6328 472.8164 517.8097 474.7239 522.1252 476.2813 526.6008 477.3202 531.1293 478 535.7035 478.1759 540.1978 479 544.7369 478.7052 549.0039 476.9981 553.1024 474.9232 556.779 472.1657 560.0616 468.9538 563.7382 466.1963 565.909 462.182 568.6354 458.4862 571.3929 454.8095 572.7029 450.4857 574.3777 446.2445 575 441.7956 575 437.1998 575 432.604 575.3906 428.0468 576 423.5114 576 418.9155 576 414.3197 576 409.7239 576 405.1281 575.7122 400.5608 575 396.0355 574.8901 391.4506 573.9861 386.9446 572.8032 382.5081 571.0964 378.241 569.0607 374.1215 568.1253 369.6266 568.9597 365.1614 568.1313 360.6565 568 356.0737 567.3883 351.5532 565.3388 347.5082 562.6605 343.8303 558.5066 341.9013
502 466 494.824 461.515 487.3002 457.6501 479.4133 454.6048 471.2945 452.3263 462.9561 450.9051 454.5285 450.139 446.126 450.8593 437.6822 450.9206 429.4773 448.8506 421.2875 446.7859 412.9376 445.4844 404.7481 443.3566 396.503 441.5629 388.1061 440.5133 379.7091 440.5364 371.4574 442.2979 363.8717 445.9305 356.5243 450.1289 349.4197 454.7202 344.3746 461.4756 339.699 468.5268 335.3555 475.7734 330.3466 482.5247 327.6892 490.486 326.6396 498.883 326 507.3055 326.5328 515.7299 327.6399 524.1192 329.3483 532.3931 331.5866 540.553 335.4518 548.0407 338.8982 555.7625 343.0703 563.123 347.2688 570.4704 351.4673 577.8177 355.5286 585.2334 358.6012 593.1042 361.6723 600.9265 366.4139 607.8967 371.8313 614.3976 377.5884 620.5884 383.5721 626.5721 390.0306 632.0255 396.5868 637.3667 403.7628 641.8517 411.3187 645.6594 419.0369 649.1275 426.9121 652.217 434.6952 655.5312 442.5373 658.7015 450.6507 661.0335 458.9824 662.4425 467.3929 662.623 475.8067 661.7193 484.1964 660.7009 492.3244 658.4114 500.0587 654.978 507.9822 652.0067 515.3808 647.8996 522.9122 644.0439 530.7379 640.8483 538.7361 638.088 546.7641 635.412 554.5753 632.2124 561.981 628.1369 568.9313 623.3446 575.2632 617.7368 581.1476 611.6611 586.5333 605.1467 591.0075 597.9663 592.8432 589.7055 593 581.2604 589.183 573.8928 585.2137 566.4275 581.4293 558.8586 577.6448 551.2896 573.4643 543.9429 568.9793 536.7668 564.1511 529.8429 558.6439 523.4179 553.229 516.9205 548.3711 509.9938 543.9039 502.8078 540.1195 495.2389 535.6566 488.0505 532.298 480.4384 525.4634 475.478 517.8035 471.9439 509.733 469.4369
383 630 376.4255 623.4255 371.0888 615.9055 366.8234 607.6467 362.3005 599.5258 357.7183 591.4366 353.7615 583.0459 350.9904 574.2331 345.4875 566.9063 338.1282 561.2344 329.8937 557.0851 321.1879 553.8205 312.0927 553.8634 302.8535 554.9052 293.6262 554.0467 284.3976 555.178 275.2634 556.6512 266.5577 559.9159 258.6226 564.3774 252.048 570.952 245.8073 577.8313 240.7876 585.6216 238.13 594.48 240 603.5156 239.1003 612.5745 234.6365 620.727 231.1748 629.3008 231.0803 638.321 233.3353 647.3412 238.6366 654.6366 244.7179 661.6615 249.6943 669.5109 253.6732 677.5719 248.899 685.5414 244.0907 693.4248 241.1891 702.2436 240 711.395 240.6287 720.658 242.4395 729.758 247.4728 737.3674 253.9922 743.9922 260.5668 750.5668 267.6394 756.5476 275.2269 761.9202 282.6652 767.4989 290.12 773.048 298.7528 776.5011 307.2689 780.2306 316.2596 779.5481 325.3768 777.7246 334.4694 775.7846 343.2748 772.8901 351.3668 773.5251 358.9734 778.8584 367.3047 782.6609 376.4576 784.2458 385.6296 785.5432 394.4194 788.5678 403.0476 792.0298 410.9321 796.9576 420.172 797.9172 429.4236 797.1576 438.6753 796.2325 447.4636 793.4146 455.6546 789.0909 463.0283 783.4752 469.4122 776.7837 474.9909 769.3455 480.5695 761.9073 486.1482 754.469 491.7269 747.0308 497.0999 739.5006 498.9233 730.3834 500.7468 721.2662 499.4298 712.149 496.7528 703.2584 493.431 694.5775 487.3829 688.1143 480.005 682.5044 472.6283 676.8927 464.3221 672.8966 455.952 669.2446 448.5737 663.6521 440.2972 659.4892 431.4195 656.742 422.9264 652.9591 414.7987 648.4437 407.2927 642.9696 399.4858 637.9286 390.7726 634.8318
415 797 409.5345 795.7854 404.0809 794.5202 398.7931 792.7173 393.4419 791.1105 387.9557 790 382.376 789.844 376.9222 789.4156 371.3813 790 365.8643 790.8271 360.3742 791.9252 354.9271 793.2146 349.5743 794.7128 344.8235 797.6324 340.238 800.8413 335.8123 804.2503 332.3554 808.6446 328.6393 812.8143 325.28 817.2934 323.1595 822.3621 321.1648 827.5879 319.7976 833.0119 319 838.5317 318.386 844.0698 319.6236 849.2471 323.3087 853.4116 326.4979 857.9958 329.0018 863.0036 331.5057 868.0113 333.6688 873.1721 336.1051 878.2102 339.0894 882.817 343.3863 886.3863 347.6534 889.9901 351.7688 893.7688 356.2431 897.1216 361.2509 899.6255 366.0202 902.5152 370.7943 905.3972 375.9992 907.2499 381.5548 907.9444 387.1502 908 392.7013 907.3284 398.2768 907 403.8468 907.4067 409.4035 908 415.0023 908 420.6012 908 426.1293 908.8549 431.6519 909.7753 437.1897 909.4015 442.7224 908.5463 448.2451 907.6258 453.7232 906.5077 459.1052 904.9649 464.4167 903.1944 469.7283 901.4239 474.6515 898.8091 479.35 895.7667 483.7069 892.2931 487.3069 888.0397 490.3826 883.3623 493.1405 878.5081 494.6787 873.1246 495.7282 867.6311 496 862.0547 495.4988 856.4915 494.3448 851.0344 492.5743 845.7229 490.8038 840.4113 489.0333 835.0998 485.5681 830.7102 482.9029 825.8057 480.8679 820.6037 479.0974 815.2922 478.3499 809.9004 478.7674 804.3718 477.9716 798.8299 477.0512 793.3072 473.697 788.8712 468.5779 787.263 463.0008 787 457.5404 787.9885 452.3564 789.9862 447.4932 792.7534 442.4542 795.1819 437.1426 796.9525 431.6256 797.8957 426.0354 798 420.4366 798
327 858 324.4406 855.014 321.8812 852.0281 319.1766 849.1766 316.3957 846.3957 313.041 845 309.1083 845 305.2178 844.7393 301.4051 844 297.602 843.2007 293.7171 842.9057 289.9313 842 285.9986 842 282.0658 842 278.2954 843 274.4466 843.5178 270.5921 844 266.8216 845 262.9972 845.6676 259.2663 846.9112 255.6537 848.3463 253.4959 851.5123 251.328 854.672 251 858.4689 251 862.4017 250.2618 866.2147 249.9668 870.0995 248.7232 873.8305 247.4795 877.5614 245.2914 880.7086 242.5105 883.4895 240.1965 886.6069 238.0623 889.9066 237.7405 893.7784 237 897.591 237 901.5237 238.5458 905.0916 240.2529 908.6323 241.7135 912.2838 243.4138 915.8276 245.1726 919.3452 247.4726 922.4726 250.2535 925.2535 253.0344 928.0344 255.8153 930.8153 258.9372 933.2029 262.1669 935.4446 265.3452 937.7589 268.4914 940.1185 271.7128 942.3564 275.2304 944.1152 278.748 945.874 281.9208 948.1906 285.311 950.1555 288.9833 951.4958 292.7214 952.6886 296.3592 954.1796 299.8768 955.9384 303.6817 956.9204 307.5346 957.7069 311.3656 957.4086 315.0107 955.9947 318.5282 954.2359 321.8268 952.1732 324.6077 949.3923 327.3885 946.6115 329.3721 943.2559 331.788 940.212 334.3313 937.225 336.6909 934.0788 339.0377 930.9246 340.7965 927.4071 341.8435 923.6262 342.6447 919.7765 342.4856 915.9423 341.1366 912.2731 339.1652 908.887 336.8551 905.7102 335.0963 902.1926 335 898.2826 334.2841 894.4207 334 890.5161 334.6336 886.7329 336.2128 883.1489 336.8334 879.3336 335.8156 875.5389 334.355 871.8874 332.6687 868.3373 330.9099 864.8198 329.0234 861.3723
832 283 824.8456 283 817.6911 283 810.6016 282.0859 803.4588 282.0773 796.4364 283.2818 790.0373 286.4814 783.6381 289.6809 777.3618 293.0921 771.2897 296.8552 765.1584 300.4733 760.6093 305.7815 757.4097 312.1806 754.2101 318.5797 749.8544 324.1456 745.169 329.5388 740.6996 335.1255 739.1466 341.9739 737.0653 348.804 736.0174 355.878 735.0056 362.9605 734.1459 370.0215 735.3064 377.0723 737.3129 383.9388 739.5754 390.7261 742.0436 397.4351 744.6919 404.0757 746.8291 410.9018 748.4755 417.8529 750.089 424.8114 752.7165 431.4331 755.9161 437.8322 759.9553 443.6941 764.8764 448.8764 769.4767 454.3459 775.6499 457.825 782.0504 461.0216 788.6264 463.8399 795.6585 465.0941 802.7486 466 809.8907 466.1485 816.9747 467 824.0785 467.4619 831.0632 468.9895 838.1244 468.1606 845.2097 469.1512 852.3082 469.956 859.3829 468.9043 866.3238 467.1691 873.209 465.226 879.8198 462.5058 885.8845 458.7437 892.3437 455.7098 898.6472 452.3444 904.9754 449.0123 911.4954 446.0734 917.8459 442.8023 923.9303 439.0465 929.662 434.7817 934.7985 429.8418 939.1946 424.2082 943.1631 418.2553 946.2885 411.9803 947.2634 404.8928 948 397.7842 947.83 390.6404 946.9346 383.5422 945.9323 376.4584 945.0449 369.3592 944.0394 362.2758 942.1111 355.3887 940.3628 348.4514 938.4455 341.5593 935.8205 334.9146 932.1869 328.7803 928.2183 322.8275 923.1911 317.8259 917.4203 313.6135 911.7384 309.282 906.0131 305.0087 900.2857 300.7381 894.2333 297.2095 887.4707 294.916 880.8948 292.0978 874.185 289.7731 867.1142 288.7469 860.235 286.7814 853.3352 284.9169 846.236 284.0295 839.1529 283.0218
744 413 742.9351 409.273 741.738 405.6071 739.8198 402.2793 738.7249 398.5874 736.5748 395.3622 734.4247 392.137 731.7312 389.6828 727.9708 388.7427 724.2278 387.7426 720.5178 387.3706 716.7573 388.3107 713.0191 388.673 709.3043 387.5761 705.6575 386.3288 702.1415 384.7138 698.4295 383.6074 694.6985 382.5662 690.9764 381.4941 687.4699 379.98 683.9534 378.4884 680.193 377.5483 676.4672 376.4891 672.74 376.565 669.0242 377.6586 665.287 378.6783 661.5265 379.6184 658.0841 381.2773 654.8589 383.4274 651.6337 385.5775 648.7977 388.2023 646.4756 391.2865 645.0454 394.8638 643.3307 398.3385 640.7821 401.2179 638.4634 404.3049 637.0384 407.8848 636.0894 411.6426 635.1492 415.403 635.0633 419.253 636 423.0139 636 426.8901 636.9135 430.6538 637.126 434.5038 638.1012 438.2529 639.5407 441.8518 640.8347 445.5041 642.1061 449.1591 644.2065 452.4131 645.94 455.88 648.0757 459.1136 650.3387 462.2258 653.3759 464.5639 655.7891 467.5261 658.8619 469.8619 661.7093 472.4729 664.9345 474.623 668.2466 476.6233 671.7569 478.2523 675.2578 479.8385 678.7823 481 682.609 481.4022 686.3694 481.6576 690.1646 481 693.8254 480.0873 697.2022 478.1985 700.213 475.787 702.9539 473.0461 705.6948 470.3052 708.4356 467.5644 711.1765 464.8235 714.2562 462.4959 717.1087 459.8913 719.8496 457.1504 722.5905 454.4095 725.7433 452.1712 729.191 450.4045 732.8192 449.0603 736.0666 446.9556 739.3136 444.8432 742.7806 443.1097 746.4191 441.7904 749.8861 440.057 752.5105 437.2342 753.7111 433.8446 752.771 430.0841 751.6133 426.42 749.4632 423.1948 747.3131 419.9696 745.4396 416.5989
641 444 638.4784 437.696 635.8935 431.4183 633.219 425.1776 630.5444 418.937 627.8699 412.6964 625.1953 406.4558 622.1854 400.3707 619.4887 394.1403 616.2469 388.1822 611.4419 383.6279 606.0387 379.5322 600.6419 375.4279 594.9053 371.803 589.0515 368.3677 583.2816 365 576.492 365 569.7024 365 562.9598 365.755 556.2338 366.6809 549.8334 368.7857 543.5928 371.4602 537.3522 374.1348 531.4216 377.3153 526.2689 381.7311 521.468 386.532 516.667 391.333 511.866 396.134 509.4712 402.3507 507.606 408.8791 508.2593 415.4075 509.5077 422.0617 510 428.8207 510 435.6102 510 442.3998 510 449.1894 510 455.979 506.2454 461.6318 504.4606 468.1576 502.6565 474.7023 501.3777 481.3558 500.4892 488.0867 500 494.8459 499.6731 501.6151 499 508.3628 499.1429 515.1435 499.9851 521.8806 501.8322 528.4127 504.4339 534.6792 507.9691 540.4536 511.8661 546.0126 516.205 551.205 521.3196 555.6557 526.2793 560.2793 531.948 563.9688 537.8032 567.4016 543.9094 570.3637 550.2615 572.7538 556.8101 574.4684 563.3014 576.3206 569.8927 577.8154 576.5899 578.9316 583.3738 579 590.1037 578.6321 596.512 576.3952 602.8772 574.0409 609.2477 571.7009 615.6508 569.4497 621.1912 565.647 626.9339 562.0397 631.8243 557.3406 637.0197 552.9803 642.0106 548.3915 647.094 543.906 651.8949 539.1051 656.6959 534.3041 660.9728 529.034 664.2894 523.1319 666.5126 516.7186 668.8805 510.3584 669.4658 503.7947 667.5306 497.3266 666.1187 490.7121 665.0025 484.0149 662.8329 477.5822 659.6888 471.6888 654.6675 467.134 650.2643 462.1072 646.8961 456.213 643.6746 450.2406
537 565 530.7974 559.7974 524.3631 554.9087 517.047 551.4487 509.5882 548.2521 502.1295 545.0555 494.6556 541.9016 486.8162 539.852 478.7669 539.1762 470.7283 539.716 462.6761 538.7095 454.6294 538.3387 446.6938 539.9446 438.7268 541 430.6458 540.4557 422.6039 540.628 414.5578 541.6803 407.3928 545.0715 401.0519 550.1234 396.2582 556.6126 391.8461 563.4103 388.9975 571.0088 386.8807 578.8354 385.7659 586.8731 385.2407 594.9253 386.2818 602.9729 387.4295 611.0062 388.9897 618.9587 391.0849 626.7973 393.1603 634.6411 395.2782 642.4736 397.5075 650.2763 400.4904 657.811 402.874 665.5588 405.6882 673.1686 410.0062 680.0145 413.2555 687.4471 417.3148 694.4722 421.8161 701.2242 426.9762 707.3175 433.8469 711.6268 440.6015 716.0812 447.7844 719.5948 455.3985 722.3994 462.9967 725.2487 470.833 727.2962 478.7252 729.1813 486.6265 731.0281 494.6124 732.4014 502.6733 732.6658 510.7468 732 518.8503 731.7944 526.9211 731 535.0113 730.7753 542.933 729.0149 550.5339 726.1748 558.6171 726 566.6908 725.2566 574.4227 722.9665 582.2022 720.6994 589.6788 717.6606 596.9369 714.0315 603.5259 709.4741 609.431 703.9163 615.4829 698.5171 621.221 692.779 626.6066 686.7869 630.2357 679.5287 633.8647 672.2705 637.4938 665.0124 640.7508 657.5816 642.6231 649.696 643.791 641.6718 642.6051 633.723 640.7084 625.8336 637.6771 618.3543 634.4675 610.9132 630.9142 603.6626 626.325 596.99 620.3873 591.6936 613.0415 588.2656 605.377 585.6393 597.5156 583.7232 590.404 579.8676 582.4824 578.1072 574.4381 578.9452 566.5094 577.3354 558.6274 575.4069 550.8331 573.1874 543.4919 569.8689
916 441 909.9227 444.3849 904.406 448.594 899.3197 453.3443 894.4926 458.2611 890.2498 463.7502 885.3222 468.6778 880.3946 473.6054 875.4669 478.5331 870.5393 483.4607 865.9109 488.6336 862.7566 494.7037 862 501.6187 862.7099 508.4198 865.5077 514.7768 867.4859 521.4577 869.3084 528.1588 870.8187 534.9103 873.6401 541.2802 876.9385 547.4077 880.9055 553.1318 885.4249 558.4249 890.4694 563.2245 895.8365 567.6692 901.1574 572.1574 906.3725 576.6862 912.7769 579.2538 919.6275 580.465 926.3674 582.1953 933.2789 583 940.2476 583 947.2164 583 954.1851 583 961.1538 583 968.1225 583 975.0803 582.8457 981.979 581.8601 988.8777 580.8746 995.7763 579.8891 1002.6469 578.7844 1009.275 576.6357 1015.9326 574.6003 1022.3288 571.8356 1028.5618 568.7191 1034.7949 565.6026 1040.8126 562.1874 1045.871 557.4193 1051.5688 553.4312 1056.4965 548.5035 1061.2682 543.4635 1064.2721 537.1838 1066.2128 530.5106 1067.3852 523.6518 1069.1543 516.9202 1070.2715 510.0496 1071.9043 503.3298 1070.8421 496.4474 1068.9628 489.7393 1067.9491 482.8473 1065.6399 476.2799 1062.4089 470.1133 1058.315 464.5433 1052.5167 460.6778 1046.6972 456.8486 1040.407 454.0847 1033.5033 455 1026.5346 455 1019.5881 454.8627 1013.0089 452.5752 1006.6632 449.7306 1001.5542 445.1084 998.1109 439.1109 993.2605 434.1127 988.8041 428.7552 984.5123 423.2685 980.7152 417.4305 977.5023 411.2534 973.5909 405.4886 969.2187 400.0624 964.7041 394.7633 959.0683 390.8447 952.4769 391.0154 946.9833 395.2201 942.5336 400.583 938.4831 406.2061 935.7025 412.595 932.4865 418.7702 928.6944 424.6112 925.3326 430.6674 920.4613 435.6465
1004 580 997.68 580 991.3601 580 985.0401 580 978.792 580.868 972.4829 581 967.8455 585.0927 962.5268 588.4732 958.0579 592.9421 953.7534 597.5582 949.8526 602.5298 945.9808 607.524 942.8304 612.9239 941.1991 619.0046 940.1279 625.2327 940.9111 631.4667 941.1281 637.7687 941.6786 643.9643 939.8015 649.9923 938.6329 656.2025 937.5156 662.4221 936.3932 668.6408 932.3527 672.4589 929.1939 677.5152 928.0468 683.719 928.9922 689.953 929.2092 696.255 930.4773 702.432 932.673 708.346 936.3707 713.3707 940.8396 717.8396 944.2125 723.0312 947.1607 728.6011 950.4123 734.0204 955.1256 738.1256 959.6565 742.5252 964.606 746.4545 969.7815 750.0689 975.2008 753.3205 980.8988 755.9663 986.8328 758.1331 992.7813 760.2604 998.9812 761 1004.9147 759.7235 1009.8808 755.8989 1013.9383 751.0617 1018.4496 746.6403 1023.4099 742.7267 1028.6684 739.221 1033.1871 734.8129 1037.2299 729.9626 1041.178 725.0275 1045.2035 720.1558 1049.7438 715.8049 1054.4258 711.5742 1059.0924 707.3261 1063.1611 702.6777 1065.8698 696.9704 1068.408 691.184 1071.3274 685.5907 1075.2755 680.6557 1079.2291 675.7251 1083.275 670.87 1086.3199 665.3601 1091.2926 661.8537 1097.1847 659.6051 1102.1158 655.8842 1104.6009 650.3944 1105 644.1074 1104.1174 637.9111 1102.6297 631.7782 1101.3161 625.6062 1099.0445 619.8057 1094.9773 614.9773 1090.4571 610.5657 1085.4525 606.7263 1079.8602 603.8252 1075.9769 598.8612 1074.7581 592.7097 1070.7121 587.8546 1065.9336 583.7468 1060.4166 580.7083 1054.3114 579.3302 1048.055 578.4364 1041.766 578 1035.446 578 1029.1516 578.3081 1022.8888 579 1016.5833 579.2024 1010.32 580
1069 509 1069 513.0311 1068.4998 517.0007 1067.5221 520.9115 1065.9581 524.5629 1065 528.3039 1065 532.335 1065.5739 536.2955 1066 540.2742 1066 544.3053 1066.5667 548.2667 1067.5444 552.1775 1068.9626 555.9253 1070.4151 559.6604 1072.3475 562.8984 1075.4461 565.4461 1078.2965 568.2965 1080.8998 571.3497 1083.4479 574.4479 1086.0185 577.5278 1089.1942 579.5486 1092.9407 580.9703 1096.64 582.5467 1100.5976 583 1104.5503 583.6376 1108.5368 584 1112.5679 584 1116.5214 583.3696 1120.5071 583 1124.4624 582.3844 1127.3569 579.9646 1130.0307 576.9693 1132.4757 573.7865 1135.4687 571.1485 1138.7615 568.8257 1141.7979 566.2021 1144.9396 563.707 1147.9493 561.0507 1150.4118 557.8823 1152.3286 554.3429 1154.1313 550.7373 1155.6605 547.0185 1156.7173 543.1307 1157.695 539.22 1158 535.2264 1158.3967 531.2234 1158.9667 527.2328 1159.5368 523.2422 1160 519.244 1160.1909 515.2364 1161 511.3048 1161 507.2737 1161 503.2426 1160.5662 499.2648 1159.4635 495.3905 1157.8527 491.7054 1156.4847 487.939 1154.8726 484.3089 1152.6365 480.9548 1150.4004 477.6007 1147.66 474.66 1145.2817 471.4226 1143.0456 468.0684 1140.2077 465.2077 1136.8821 462.9411 1133.2766 461.1383 1129.9032 458.9354 1126.5153 456.7576 1122.9042 454.9681 1119.0591 453.7648 1115.1222 453 1111.1377 453.2874 1107.2222 454 1103.2451 454.4387 1099.3711 455.543 1096.1715 457.8285 1093.683 460.9756 1090.6703 463.5531 1087.7192 466.2808 1084.4922 468.6719 1082.4618 472.0764 1080.3367 475.495 1078.1006 478.8491 1075.8646 482.2032 1073.7005 485.599 1072 489.2287 1071.9178 493.2465 1071 497.1287 1070.7187 501.1252 1069.7906 505.0472
1153 526 1151.4744 530.5768 1149.5134 534.9732 1146.7942 538.941 1144.4345 543.1311 1141.6883 547.0823 1138.7937 550.9417 1136.4341 555.1318 1136.7558 559.7788 1137 564.579 1138.6354 569.0884 1140.7184 573.4368 1142.8759 577.7518 1145.7281 581.6375 1149.0575 585.115 1151.0943 589.4714 1151.9596 594.2021 1151.0135 598.9327 1151.1482 603.741 1152.2886 608.3848 1155.1832 612.2443 1158.116 616.058 1162.431 618.2155 1166.746 620.373 1171.1863 622 1175.991 622.1982 1180.7139 622.8215 1185.2854 621.3573 1189.6613 619.3355 1193.8687 617.1313 1197.4481 613.9139 1200.9807 610.6924 1203.6524 606.6952 1206.2806 602.7194 1209.9142 599.5644 1214.1509 597.4623 1218.8616 596.4277 1223.3645 594.8178 1227.9376 593.4125 1232.4338 591.7831 1236.4586 589.156 1240.0489 585.9511 1243.4602 582.5398 1246.8716 579.1284 1248.783 574.8679 1251.5157 570.9811 1254.1851 567.0746 1255.1312 562.3439 1256.0957 557.6174 1257 552.9044 1257.1804 548.0979 1258.1265 543.3673 1259 538.6294 1258.9527 533.8109 1257.8243 529.1213 1256.8781 524.3906 1256 519.6532 1255.9585 514.834 1254.8289 510.1446 1253.8828 505.414 1252.9367 500.6833 1251.9784 495.9569 1249.8209 491.6418 1247.6128 487.3546 1245.1307 483.2178 1241.3437 480.2578 1237.0693 478.0346 1233.2025 475.1519 1229.343 472.2573 1225.0685 470.0343 1220.3445 469.0689 1215.9991 467 1211.1748 467 1206.4407 467.9119 1201.7101 468.858 1197.3327 470.8337 1193.8742 474.1678 1190.9728 478.0204 1187.1133 480.915 1183.2538 483.8096 1179.3944 486.7042 1175.9468 490.071 1173.0522 493.9305 1170.1576 497.7899 1166.7744 501.2256 1163.3631 504.6369 1159.9747 508.0634 1158.1829 512.5426 1156.9225 517.1937 1155.1308 521.673
941 913 930.142 911.0258 919.8891 906.9507 909.785 902.514 899.6238 898.2355 889.9766 892.8759 880.458 887.3053 871.2233 881.2645 862.3301 874.7888 853.7741 867.8306 843.6816 865 832.682 865.7318 822.709 870.0506 812.8777 875.0612 804.2744 881.8849 795.9317 889.1024 789.8728 898.3179 785.753 908.5557 781.4841 918.7196 778.3129 929.2902 775.7028 939.9719 774.6403 950.9566 773.2227 961.8866 770.6203 972.5991 767.9415 983.2925 765.2083 993.9723 762.6603 1004.6984 761.2369 1015.631 760.1388 1026.6122 759.1271 1037.6018 758.0416 1048.5842 760.0824 1059.412 762.3615 1070.2051 765.9003 1080.6206 770.9635 1090.4087 774.8218 1100.7393 779.2489 1110.6238 787.2177 1118.1633 797.0422 1122.8127 807.7699 1125.354 818.7101 1126.7009 829.6942 1127.7694 839.9673 1131.541 850.3594 1135.2156 859.8227 1140.8936 869.8586 1145.4812 880.7485 1146.8124 891.7464 1147.7289 902.7392 1147.2964 913.2945 1144.3475 923.8814 1141.2797 934.6669 1138.9696 945.5961 1137.5337 956.61 1137 967.6334 1136.6972 978.4815 1135.0976 988.8531 1131.3262 999.2362 1127.5879 1009.7059 1124.098 1019.5937 1119.2032 1028.6689 1112.9318 1038.0701 1107.158 1047.5334 1101.48 1056.0985 1094.5791 1060.8823 1085.0981 1064.809 1074.8202 1069.3757 1064.7734 1075.5085 1055.8813 1083.429 1048.224 1089.3993 1039.152 1092.5632 1028.6208 1094 1017.7036 1094.1106 1006.6722 1095 995.6732 1095 984.6371 1087.6469 976.6469 1079.8432 968.8432 1071.3463 961.8249 1062.0855 955.8513 1052.9068 949.7347 1044.3158 942.8363 1035.0551 937.2019 1024.8187 933.0994 1015.201 927.823 1006.1048 921.684 995.8741 917.8228 984.8905 916.7983 974.02 914.9183 963.0221 914.0018 951.9862 914
769 946 767.5609 943.1218 766.1218 940.2436 764.6827 937.3654 762.804 934.804 760.8457 932.2686 758.8027 929.8027 756.0241 928.3414 752.8616 928 749.6437 928 746.4258 928 743.3511 927.117 740.1522 927 737.0916 926.0305 733.8786 926 730.6607 926 727.4714 925.8238 724.4186 924.8062 721.5273 923.5273 718.9963 921.6654 716.0734 920.3822 713.274 919 710.056 919 706.8381 919 703.691 919.4363 700.7161 920.642 697.9887 922.3409 695.5648 924.4352 692.705 925.765 689.9408 927.3728 687.5241 929.4759 684.6504 930.7832 681.8929 932.4047 680.9542 935.1373 680 938.2004 680 941.4183 679.1664 944.5009 678.1488 947.5537 676.8383 950.4852 676 953.5671 676.2482 956.7447 677.2658 959.7975 678.2834 962.8503 679.301 965.9031 680.3186 968.9559 681.4755 971.951 682.9146 974.8292 684.3537 977.7074 685.7928 980.5856 687.164 983.492 688.406 986.406 690.3048 988.9143 691.7208 991.7208 693.9962 993.9962 696.2716 996.2716 698.547 998.547 700.8225 1000.8225 703.8146 1001.9382 706.8674 1002.9558 709.8421 1004 713.0056 1004.3352 716.1156 1005 719.3336 1005 722.4719 1005.4906 725.6071 1006 728.6324 1005.1838 731.6629 1004.1124 734.3818 1002.4121 736.1689 999.8311 738.3486 997.4772 740.1702 994.8298 742.1993 992.4021 743.3067 989.3865 745.1793 986.8207 747.1412 984.2883 749.1806 981.8194 751.456 979.544 753.7314 977.2686 756.0092 974.9969 759.062 973.9793 762.1148 972.9617 765.1249 971.8751 767.5064 969.7468 770.0946 967.9054 771 965.0625 771 961.8446 770.2495 958.7485 770 955.571 770 952.3531 769.529 949.1741
692 995 688.3303 988.6607 685.053 982.106 681.6417 975.623 677.7172 969.4606 672.7094 964.1934 666.495 960.3094 659.4567 958.3642 652.2182 957.2773 645.8557 954.0398 639.8924 949.7803 634.2004 945.2004 629.1114 939.9337 624.1515 934.6818 617.2898 932.1087 610.024 931.2249 602.7081 931 595.3798 931 588.0756 930.564 580.7956 930.2755 573.6694 931.6653 567.1147 934.9426 560.2583 937.5281 555.1688 942.5974 550.8017 948.4776 546.902 954.6714 542.9687 960.8438 539.2202 967.0793 536.889 973.9989 536.0797 981.2825 536.8194 988.5554 537.7284 995.8272 538.5675 1003.1072 541.4124 1009.4124 546.3105 1014.8347 550.6935 1020.6935 555.8754 1025.8754 558.8174 1032.5739 557.3351 1039.6598 553.5434 1045.8392 549.6816 1052.0572 547.5114 1058.9086 546.6461 1066.1855 546.519 1073.384 549.0637 1080.2546 550.841 1087.3642 553.6286 1094.1334 557.3843 1100.4149 562.0264 1106.0264 567.3991 1110.9993 573.1492 1115.5351 578.9667 1119.9667 584.7755 1124.3878 591.2753 1127.7652 597.6695 1131.3348 604.2242 1134.6121 610.7789 1137.8894 617.5965 1140.5322 624.5488 1142.8496 631.5078 1140.8549 638.5468 1138.8177 645.5587 1136.7402 652.7974 1135.6004 659.9249 1134.025 667.0869 1133 674.4152 1133 681.7436 1133 688.9894 1133.9982 696.2246 1133.7754 701.4065 1128.5935 706.5884 1123.4116 711.7703 1118.2297 716.6082 1112.7398 720.281 1106.4381 723.9432 1100.0947 725.0464 1092.8607 727 1085.8493 727 1078.521 727 1071.1926 727 1063.8642 727.6313 1056.5807 728 1049.2786 725.2945 1042.5889 720.8807 1036.7614 717.6033 1030.2067 714.0585 1023.8231 709.2801 1018.2801 704.0981 1013.0981 698.939 1007.8984 695.2773 1001.5547
585 1123 578.2435 1119.1391 571.9187 1114.6125 565.3327 1110.4758 558.5762 1106.615 551.9105 1102.607 545.3241 1098.4709 538.5676 1094.6101 531.8111 1090.7492 525.0546 1086.8883 518.1152 1083.4615 510.6116 1081.4029 503.0025 1080 495.5869 1081.3789 488.6602 1084.8774 481.3301 1087.4771 473.9041 1089.7859 466.7717 1092.8188 460.3344 1097.1897 454.3915 1102.0648 450.4753 1108.7871 446.4675 1115.4201 443.7028 1122.6935 440.7471 1129.8851 438.5006 1137.3317 435.74 1144.6067 432.7996 1151.8014 430.9123 1159.3509 429.0249 1166.9004 426.9505 1174.3959 426.0288 1182.1151 427.9161 1189.6645 429.8035 1197.214 431.9153 1204.7034 434.6241 1211.9975 437.6436 1219.1685 440.7091 1226.3211 444.4944 1233.1152 449.3294 1239.1953 454.3112 1245.1735 459.293 1251.1516 464.2748 1257.1298 469.7016 1262.7016 474.8063 1268.5675 480.1841 1274.1841 486.6205 1278.5128 493.1401 1282.7601 499.8157 1286.7518 506.8403 1290.0744 513.9929 1293.1398 521.431 1295.3577 529.0821 1296.726 536.7994 1297.7249 544.564 1298 552.3459 1298 560.1277 1298 567.8639 1297.267 575.5856 1296.3018 583.1428 1294.5306 590.3773 1291.6954 597.2237 1288.015 604.2722 1284.7405 611.4248 1281.6751 618.5774 1278.6097 625.4127 1274.907 631.9537 1270.6975 638.0121 1265.8232 642.2229 1259.36 646.979 1253.2251 651.0696 1246.6281 653.6227 1239.3207 656.5244 1232.1098 656.1846 1224.4764 656 1216.7061 654.3309 1209.158 652.193 1201.6756 650.2831 1194.1322 648.3957 1186.5827 647.1302 1178.9115 646.149 1171.1919 646 1163.4193 644.2521 1155.8823 640.1924 1149.2886 633.95 1144.6785 626.6401 1142.1829 618.9666 1140.9179 611.4392 1139.2196 604.5153 1135.6769 598.0404 1131.3603 591.2331 1127.6166
484 1270 480.8239 1266.8239 477.4088 1263.9392 473.7612 1261.3209 470.0944 1258.7296 466.159 1256.5795 462.3408 1254.2272 458.3489 1252.1744 454.5187 1249.8797 450.1611 1248.7903 445.7667 1248 441.3265 1248.4184 436.9064 1249 432.4147 1249 427.923 1249 423.4313 1249 418.9396 1249 414.5539 1248.1385 410.1963 1248.9509 406.3884 1251.3058 402.8294 1253.6824 401.74 1258.04 400.6506 1262.3976 399.5612 1266.7552 398.4718 1271.1127 398 1275.5464 398 1280.0381 398 1284.5298 398 1289.0215 398 1293.5132 398 1298.0049 397.637 1302.4519 397 1306.8652 397 1311.3569 397.6909 1315.7636 398 1320.2172 398.8995 1324.5982 399.9889 1328.9558 401.9884 1332.9767 404.5161 1336.6881 407.1952 1340.2928 409.8754 1343.8754 413.0515 1347.0515 416.5203 1349.8902 420.1137 1352.5852 423.9085 1354.9543 427.926 1356.963 432.0175 1358.807 436.1444 1360.5722 440.299 1362 444.7072 1362.3536 448.6482 1364.4862 452.2136 1367.2136 455.5404 1370.1081 459.9449 1370.989 464.3493 1371.8699 468.7538 1371.2492 473.1247 1370.2188 477.5197 1369.2961 481.9821 1369 486.4 1368.4 490.8424 1368 495.0877 1366.9561 499.1854 1365.1259 503.3061 1363.347 507.3236 1361.3382 510.5569 1358.6078 512.147 1354.4122 513 1350.0255 513 1345.5338 513 1341.0421 512.1274 1336.6368 513.7183 1332.5633 515.7271 1328.5458 517.4415 1324.3961 519.3363 1320.3274 520 1315.9924 520 1311.5007 520 1307.009 519.5131 1302.5655 518.1613 1298.3226 515.863 1294.484 512.8907 1291.168 509.3789 1288.3789 506.098 1285.3235 502.5047 1282.6285 498.9113 1279.9335 495.3179 1277.2385 491.338 1275.169 487.7089 1272.5317
924 1135 920.1345 1135.6442 916.2975 1136.4256 912.4494 1137 908.606 1137.4647 905.0091 1138.9955 901.4133 1140.5289 897.8273 1142.0863 894.4392 1144.0405 891.1786 1146.2143 887.918 1148.388 885.4382 1151.3427 883.6007 1154.7985 881.1788 1157.8212 878.4078 1160.5922 875.6368 1163.3632 872.4887 1165.6742 869.228 1167.848 867.37 1171.26 865.2852 1174.5722 863.1114 1177.8329 862.0983 1181.6069 862 1185.5136 861.1675 1189.33 862.7907 1192.686 864.9644 1195.9466 867.1762 1199.1762 869.9472 1201.9472 873.7293 1202.9323 877.453 1204.151 880.2993 1206.1972 881 1210.0298 881.3 1213.8999 882.7625 1217.5251 884.6389 1220.9583 887.0359 1224.0359 889.9495 1226.633 893.2102 1228.8068 896.4708 1230.9806 899.7315 1233.1543 903.1415 1235.0707 906.786 1236.4465 910.6366 1237 914.4791 1237.6198 918.3511 1238 922.27 1238 926.1888 1238 930.1044 1237.9739 933.9062 1237.0235 937.8221 1237 941.5613 1235.8597 945.3115 1234.7924 948.615 1232.6925 952.1117 1230.9255 955.3724 1228.7518 958.6805 1226.6598 962.1726 1224.8849 965.3682 1222.6318 968.1392 1219.8608 970.9102 1217.0898 973.6813 1214.3187 976.3548 1211.4678 978.5286 1208.2072 980.5662 1204.8675 982.2254 1201.3238 983 1197.5307 983 1193.6119 983 1189.693 982.7027 1185.8108 981.677 1182.0309 980.5688 1178.2751 979.6183 1174.4733 978.2404 1170.8606 976.5919 1167.3676 975.1799 1163.7699 973.0062 1160.5093 970.7371 1157.3161 968.2761 1154.2761 965.5051 1151.5051 962.7341 1148.7341 959.7799 1146.1866 956.7416 1143.7416 953.7887 1141.1924 950.528 1139.0187 947.1375 1137.0687 943.4709 1136 939.6252 1135.4063 935.7564 1135 931.8376 1135 927.9188 1135
916 1237 910.4545 1235.4156 905.3058 1232.889 900.3193 1229.9916 895.1404 1227.6281 889.47 1226.5783 883.7504 1226 877.983 1226 872.2155 1226 866.4964 1226.5839 860.8262 1227.6348 855.2953 1229.2349 849.8915 1231.2434 845.7619 1234.9842 841.8197 1239.1803 838.6291 1243.9516 836.3121 1249.2197 834.1701 1254.5747 833 1260.2103 833 1265.9778 833.1225 1271.7351 834.0843 1277.4216 835.1806 1283.0834 836.1536 1288.7678 837 1294.4514 837 1300.2189 837.3266 1305.9593 837.6723 1311.6386 837 1317.3395 837 1323.1069 838.0675 1328.6688 840.2095 1334.0237 842.8722 1339.1204 846.5282 1343.5282 849.8964 1348.1607 853.1735 1352.898 857.1042 1357.1042 861.6004 1360.7003 866.1136 1364.2909 870.2756 1368.2756 874.7943 1371.8458 880.1188 1374.0396 885.5903 1375.8634 891.2196 1377.0878 896.6188 1379 902.3863 1379 908.1537 1379 913.9212 1379 919.6112 1378.0648 925.0976 1376.3008 930.7227 1375.0555 936.2032 1373.2656 941.6747 1371.4418 947.0578 1369.3769 952.2509 1366.8745 957.5393 1364.5843 962.2751 1361.3799 967.0514 1358.1691 971.4714 1354.5286 975.8155 1350.7476 980.1001 1346.8999 983.9244 1342.5945 987.7288 1338.2712 991.5964 1334.0045 994.3156 1329.1063 995.5959 1323.5103 997.3266 1318.0403 998.5286 1312.4143 1000.4139 1306.9653 1002.4733 1301.5802 1003.8455 1296.0733 1002.8974 1290.3843 1001.7816 1284.7816 997.6724 1280.7379 993.1688 1277.135 987.8576 1274.9145 982.9199 1271.9359 978.4163 1268.333 973.5116 1265.3069 968.9622 1261.7698 964.1111 1258.6667 959.1656 1255.6993 955.2462 1251.5578 951.3324 1247.3324 948.0022 1242.6703 944.2991 1238.2991 939.0698 1237 933.3023 1237 927.5349 1237 921.7674 1237
1259 833 1252.5814 836.6678 1246.8352 841.304 1242.5023 847.2465 1240.2179 854.2375 1236.3392 860.4912 1232.2385 866.6423 1229.2572 873.3998 1229 880.7397 1229 888.1323 1229 895.525 1229 902.9177 1229 910.3104 1227.1585 917.4451 1223.6185 923.9176 1223 931.146 1222.189 938.4882 1222.83 945.8101 1223 953.1907 1224.5339 960.3685 1229.0276 966.0276 1234.6228 970.8523 1239.9598 975.9598 1246.1414 979.9379 1252.3699 983.9133 1258.9942 987.1404 1265.3353 990.8902 1271.6816 994.6752 1277.9293 998.6195 1284.5075 1001.9318 1291.6338 1003.662 1299.0025 1004 1306.3535 1004.6692 1313.5438 1003.7018 1320.8008 1002.3999 1328.1267 1001.4105 1335.3174 999.7665 1342.4653 997.8837 1349.6049 995.97 1356.5495 993.4788 1363.0275 989.9816 1368.4456 985.0652 1373.406 979.594 1378.6334 974.3666 1383.5901 968.8919 1389.2452 964.3774 1392.0883 957.7939 1395.0003 950.9989 1397.0564 943.9013 1400.7242 937.4826 1404.0713 930.893 1408.1222 924.7149 1411.0432 917.9244 1414.711 911.5058 1417.6826 904.7405 1418 897.413 1418.9871 890.0904 1419 882.6987 1418.0533 875.3733 1418 867.9844 1418 860.5917 1417.0382 853.2674 1416.1166 845.9325 1415.0874 838.6119 1414.0419 831.2935 1411.2047 824.4776 1407.1875 818.2813 1402.4837 812.5805 1398.7071 806.2374 1395.3313 799.6625 1390.2964 794.2964 1383.9453 790.5402 1377.2058 787.5168 1370.1531 785.3295 1362.8066 785 1355.4648 784.1831 1348.0835 784 1340.7543 784.8922 1333.5672 786.6082 1326.6899 789.2758 1320.0322 792.4839 1313.2658 795.4575 1306.4709 798.3696 1299.8191 801.5904 1293.3765 805.2134 1287.1681 809.2213 1281.017 813.322 1275.2598 817.9502 1269.5806 822.6829 1264.2274 827.7726
586 158 581.7181 158.8564 577.7492 160.6254 574.1768 163.1174 570.1907 164.7023 565.9543 165.7614 562.2936 168.0298 559.4747 171.288 556.8934 174.8088 553.9652 178.0348 550.0565 179.5887 546.3952 181.6048 543.9295 185.1409 541.7307 188.9039 538.8438 192.1562 535.756 195.244 532.4329 198.0447 528.6346 200.1827 524.7289 202.1355 521.053 204.4603 517.7269 207.2731 514.6391 210.3609 512.5031 213.9875 512 218.2923 511.5976 222.6095 511 226.9027 511.3079 231.2315 512.6767 235.3533 514.9954 238.9954 517.919 242.2254 520.6353 245.6353 523.7231 248.7231 527.0256 251.5128 530.9313 253.4657 534.8371 255.4185 538.7428 257.3714 542.7034 259.1759 546.9687 260 551.3254 260.0814 555.5618 260.8596 559.8067 259.8387 564.0877 258.9781 568.3241 257.919 572.5665 256.8867 576.8484 256.0303 581.0873 255.0175 585.3692 255.8738 589.3304 254.3348 593.51 254.8775 597.7464 255.9366 601.9828 256.9957 606.349 257 610.7157 257 615.08 256.98 619.3163 255.9209 623.5527 254.8618 627.789 253.8027 631.9454 252.5273 635.6729 250.3271 638.7606 247.2394 641.5365 243.9269 643.3461 239.9618 645.0281 235.9439 646.9809 232.0382 648 227.912 648.5954 223.6185 649 219.3016 650.1455 215.2817 651 211.1737 650.2256 206.9023 649.1665 202.6659 648.1074 198.4296 647.2305 194.1523 646.2259 189.9037 644.4637 185.9274 643.1924 181.7696 641.0178 178.0267 639.0615 174.1229 636.0094 171.0094 632.1062 169.0531 628.3768 166.8442 624.1404 165.7851 619.904 164.726 615.6533 163.7307 611.4266 162.7133 607.4804 160.8701 603.244 159.811 599.0076 158.7519 594.7335 158 590.3667 158
583 253 576.4989 254.7506 570.3198 257.4801 563.7723 259.2046 557.0803 260.2742 550.3546 261 543.7275 261.6363 537.7587 264.8275 531.9962 268.3346 525.6113 270.5951 519.3986 273.3007 513.3368 276.3316 507.3255 279.4496 501.6425 283.1192 495.1704 285 488.4572 285.2714 482.4721 288.4223 477.2574 292.7426 472.6617 297.6766 469.5421 303.6869 465.9446 309.3879 464.9861 316.0971 464.0277 322.8063 464 329.5816 464.0986 336.3451 465.9605 342.8617 468.1217 349.2839 470.7914 355.5133 473.7941 361.5882 476.825 367.65 480.5423 373.3135 483.6619 379.3238 488.2577 384.2577 493.05 389.05 498.2431 393.3945 504.1949 396.5974 510.2567 399.6283 516.7175 401.6336 523.1641 403.7214 529.6694 405.6198 536.3392 406.7627 543.0303 407.8384 549.736 408.8194 556.4452 409.7779 563.2067 410 569.9841 410 576.7246 409.4094 583.4764 409 590.2537 409 596.876 410.1074 603.4928 410.501 610.0685 408.9772 616.4981 406.834 622.9808 404.8626 629.2533 402.3734 634.8942 398.6846 640.3952 394.7365 646.2618 391.3691 651.9016 387.6787 656.5551 382.8062 660.858 377.5704 665.1435 372.3206 668.7019 366.5962 671.7328 360.5344 675.1876 354.7186 678.11 348.6701 679.5604 342.0771 680.6032 335.3809 682.1988 328.8043 683.6347 322.1918 684 315.4447 684 308.6674 682.7003 302.101 681.3547 295.4831 678.632 289.448 675.0268 283.7114 671.3477 278.0215 666.9257 272.9257 661.5237 268.9142 655.0499 267.2928 648.3407 266.3344 641.6472 265.2745 634.8926 265 628.1643 264.3092 621.8937 261.9468 616.1225 258.415 609.8312 256.3052 603.1286 255.3041 596.4358 254.2393 589.6783 254
580 409 570.908 409 561.816 409 552.7318 408.8591 543.6874 408 534.7188 407.2396 526.0025 404.7781 516.9536 404 507.8781 404.2652 498.8512 405.3499 489.8148 406.3539 481.3624 408.884 474.8314 415.0361 471.0844 423.1203 469.4923 432.0616 468.4343 441.0916 466.8807 450.0367 464.2331 458.7116 461.0407 467.2248 460 476.128 460.6869 485.182 461.6909 494.2184 463.5263 503.1054 465.5487 511.9691 469.1357 520.2713 472.5138 528.7034 477.4798 536.2717 483.3345 543.2236 489.2515 550.1267 495.1685 557.0299 501.5256 563.5256 506.8946 570.8525 514.5563 575.7227 522.4295 580.2684 530.154 585.0578 538.6671 588.2502 547.2305 591.2734 556.106 593.2458 564.9993 595.111 574.034 596.1292 583.0718 597 592.1505 597.2389 601.1869 598.243 610.1936 599.4387 619.1919 599.312 628.2355 599.6236 637.2763 599.4137 646.2416 597.9517 655.1384 596.0804 664.0139 594.108 672.6409 591.3818 680.5819 587.0636 687.761 581.4906 694.5499 575.4501 700.7337 568.8261 705.3296 561.0111 708.1405 552.3679 710.102 543.4901 711.8851 534.5746 714.6898 525.9305 717.565 517.3051 720.4401 508.6797 725.3929 501.1428 729.0281 492.9156 731.9033 484.2902 733.5596 475.4041 735.4755 466.5735 738.9101 458.1798 742.3974 449.8079 743.5996 440.9959 741.3749 432.3999 736.2271 424.9316 730.1639 418.1639 723.6416 411.8356 716.6707 406.003 709.3259 400.663 701.1763 396.6339 692.868 392.9413 684.5596 389.2487 675.9555 386.3185 666.9152 386 658.1915 388.2695 649.934 392.033 641.9423 396.3654 633.5678 399.8107 624.7957 402.1565 615.9202 404.1288 606.949 405.5051 597.9798 406.8934 589.0635 408.6561
598 598 587.4444 597.1204 576.9025 596.0903 566.3629 595.0363 555.9717 592.9915 545.8342 589.9263 536.1549 585.6244 526.4756 581.3225 517.1851 576.412 508.9251 569.8473 499.3816 565.4763 488.9356 564 478.531 565.1563 468.4388 568.3684 459.0688 572.9484 451.6963 580.405 447.2476 589.8412 444.0235 599.9296 441.5574 610.2129 439.4801 620.5994 439 631.1441 438.1307 641.693 438 652.2787 438 662.8709 438 673.4631 439.0005 684.0055 440.2225 694.5006 444.4795 704.1989 448.7871 713.7871 456.2769 721.2769 463.8804 728.6453 472.0866 735.3041 480.7235 741.3831 488.5321 748.5321 496.022 756.022 503.9732 762.9799 512.8592 768.6995 522.3506 773.3781 531.7683 778.2046 541.0275 783.3486 550.572 787.9209 560.2513 792.2228 570.3126 795.4938 580.4935 797.7506 590.9991 796.4547 601.4517 795.2043 612.0067 796.0915 622.5577 797 633.1475 796.9732 643.5689 795.0784 654.0159 793.3307 664.2784 790.7423 674.4435 787.767 683.794 782.9236 692.8768 777.4739 701.5654 771.4491 709.5173 764.4827 717.0072 756.9928 724.168 749.2126 730.671 740.8516 737.2592 732.5609 744.3253 724.6747 751.7078 717.09 758.2108 708.729 764.7138 700.368 768.4605 690.4837 770.6124 680.1319 771 669.5746 770.3647 659.0112 769.4057 648.4624 767.392 638.104 764.1881 628.0174 759.8446 618.4076 753.9457 609.6522 746.8209 601.8209 739.331 594.331 731.8412 586.8412 724.2759 579.4368 715.8987 572.9632 705.9442 569.3433 696.2388 572.8939 687.5366 578.9244 679.4401 585.7399 670.5581 591.4651 660.8491 595.6003 650.6082 598.1621 640.1158 599.5349 629.5671 600.4939 619.0365 600.3796 608.5556 598.8796
545 788 537.1625 781.1422 528.95 774.7389 519.9484 769.5269 511.2375 763.825 502.9535 757.5194 494.6485 751.2364 487.4991 743.7133 479.5765 737.004 471.2799 730.7099 462.3876 725.3264 452.4663 722.4933 442.2283 720.587 431.9821 721.276 421.6648 722.6335 411.7503 725.4999 402.9 730.825 394.351 736.766 385.6858 742.5428 378.0593 749.5037 373.3424 758.5252 370.3499 768.5002 368.4825 778.6928 367.494 789.0599 367.4934 799.4271 368 809.8183 368.8301 820.1503 370.7958 830.377 372.3664 840.6643 373.3664 851.0303 374.9815 861.2717 377.974 871.2467 380.885 881.2451 383.8824 891.2061 387.8204 900.8459 392.4341 910.1511 398.4374 918.6428 405.2952 926.4803 412.3178 934.153 420.3419 940.7455 429.4791 945.7395 438.8501 950.255 448.8251 953.2475 458.7472 956.3736 468.0663 961.0199 478.0409 964.0136 488.1123 966.4112 498.4748 967.4475 508.8415 968.4401 519.0519 970.2156 529.1226 972.8245 539.234 975.2702 549.3943 977 559.8085 977 570.2018 976.5798 580.498 975.1004 590.4597 972.2161 599.7003 967.5332 608.2358 961.5732 616.7101 955.5266 625.0528 949.3288 632.7157 942.2843 639.868 934.7223 646.927 927.073 652.7285 918.6788 658.2346 910.1698 665.8864 903.1136 673.027 895.5406 679.8848 887.7031 686.0227 879.3592 689 869.7165 688.1597 859.3781 686.6088 849.0879 685.5725 838.7254 684.5781 828.3589 682.7259 818.1777 678.2506 808.876 671.7798 800.7798 664.4158 793.4158 656.3554 786.9752 646.893 782.7679 636.7382 781 626.3432 781.4233 615.9752 782.4025 605.7768 784.267 595.8018 787.2595 585.7276 789.8545 575.4456 791.414 565.058 792 554.6774 791.4597
471 962 466.1885 960.7971 461.4129 959.471 456.7079 957.9026 452.0028 956.3343 447.214 955.0535 442.7411 952.9353 437.8967 952 433.1549 952.9225 428.878 955.4146 424.8766 958.3426 420.7934 961.155 416.8187 964.1208 412.7425 966.9431 408.7258 969.8495 404.6916 972.7313 400.6328 975.5781 396.6408 978.5194 394.1402 982.7195 391.3757 986.8324 388.7575 990.9702 387.1787 995.6426 385.4364 1000.2545 385.7665 1005.066 386.9694 1009.8775 389.1615 1014.323 391.3795 1018.759 393.9447 1022.9447 396.9181 1026.8362 399.7963 1030.7963 403.3032 1034.3032 406.3845 1038.1794 409.7816 1041.7816 413.3395 1045.2263 417.4096 1048.0572 421.2174 1051.2174 425.1811 1054.0905 429.069 1057.069 433.1629 1059.8074 437.5348 1061.9236 442.4445 1061.2222 447.3883 1061 452.3023 1060.4496 457.2246 1060 462.1418 1059.5716 467.0169 1058.6638 471.9036 1057.8193 476.7261 1056.7095 481.3496 1054.9301 486.217 1054 491.1766 1054 496.0558 1053.1888 500.7108 1051.5157 505.3157 1049.6737 509.9205 1047.8318 514.3323 1045.6006 518.8126 1043.6375 523.5868 1042.3653 528.1916 1040.5233 532.7965 1038.6814 537.4013 1036.8395 542.0053 1034.996 545.973 1032.0203 550.5735 1030.1706 554.1821 1026.8179 557.689 1023.311 560.3889 1019.2223 560.4093 1014.4559 559.5156 1009.5782 557.6018 1005.1357 554.8218 1001.0364 552.1489 996.8652 549.1731 992.8975 546.3118 988.853 543.6703 984.6703 540.1634 981.1634 537.1629 977.2172 532.98 974.588 528.9466 971.71 524.4938 969.5975 519.889 967.7556 515.1147 966.5191 510.1981 966 505.2386 966 500.279 966 495.3194 966 490.3599 966 485.4465 965.3495 480.5457 964.5909 475.7051 963.5684
627 946 623.6445 948.237 620.3957 950.6043 617.5441 953.4559 614.9742 956.5386 612.7372 959.8942 611.3442 963.6231 610.1735 967.4794 609.155 971.3801 607.9268 975.2197 607 979.1021 606.7247 983.1011 605.6696 986.9911 605 990.9153 604.3839 994.8482 604 998.8187 604.9017 1002.7052 605 1006.7221 607.0472 1010.1417 608.5658 1013.8487 610.8028 1017.2042 613.0398 1020.5597 615.6277 1023.6277 618.1605 1026.7407 620.7815 1029.7815 623.6331 1032.6331 625.9492 1035.9238 628.7869 1038.7869 631.7514 1041.5009 635.1069 1043.7379 638.6674 1045.5558 642.1868 1047.4579 645.1606 1050.1606 648.3678 1052.5785 651.7233 1054.8155 655.6794 1055.1698 659.61 1056 663.6429 1056 667.6757 1056 671.7086 1056 675.7414 1056 679.2194 1054.3354 682.6163 1052.1918 686.0943 1050.1793 689.3334 1047.7778 692.3703 1045.2595 694.1738 1041.6524 695.9774 1038.0453 698.3893 1034.8142 701.132 1031.868 703.2546 1028.4909 705.673 1025.327 707.9643 1022.0715 709.7678 1018.4644 711.3099 1014.7605 712.2329 1010.8357 713 1006.8788 713.0374 1002.8506 714.0125 998.9375 714.8034 994.983 715 990.9696 715 986.9367 715 982.9039 715.5163 978.9346 715.6002 975.0009 714.3123 971.3123 711.6589 968.3178 709.7713 964.7713 706.9196 961.9196 704.068 959.068 700.4789 957.2395 696.8718 955.4359 693.0332 954.2583 689.6257 952.2193 686.3994 949.7996 683.14 947.4267 679.6934 945.3467 676.0863 943.5432 672.4291 941.8858 668.4745 941.0949 664.557 940.1393 660.6446 939.1612 656.7322 938.183 652.7855 937.3571 648.788 937 644.7988 937.4402 640.8566 938.2859 637.0265 939.4867 633.541 941.459 630.6071 944.1965
684 1049 677.3706 1052.3147 670.2195 1054 662.8095 1054.0272 655.4721 1055.0754 648.1521 1056.212 640.9618 1058.0109 633.8351 1060.0471 626.7212 1062.1195 619.9044 1065.0273 612.7875 1067.0911 605.9749 1070.0108 599.1623 1072.9304 595.8552 1079.5068 593.819 1086.6335 592.2172 1093.7602 594.1305 1100.9132 595.3064 1108.2256 597.1178 1115.4125 599.0793 1122.5551 600.2477 1129.8669 602.4071 1136.9498 605.531 1143.6372 610.2391 1149.3587 614.4468 1155.4468 619.6878 1160.6878 624.9288 1165.9288 631.0833 1170.0555 637.2504 1174.1669 643.4174 1178.2783 649.6099 1182.3485 656.0501 1186.0143 663.1768 1188.0505 670.3125 1190.0446 677.6313 1191.1804 684.7822 1193.0978 692.1365 1194.0195 699.4603 1194.8685 706.6058 1192.9243 713.9605 1192.0049 721.0884 1189.9747 728.2056 1187.9119 735.0191 1184.9945 742.1496 1182.9751 749.1376 1181.052 754.9006 1176.3996 760.9858 1172.1785 766.6257 1167.3743 771.7847 1162.0584 776.585 1156.415 781.826 1151.174 787.0526 1145.9212 791.1892 1139.773 795.9342 1134.079 799.2367 1127.4477 802.1091 1120.6183 804.2083 1113.514 807.128 1106.7014 810.0477 1099.8888 812.9674 1093.0762 813 1085.671 813 1078.2591 813.8872 1070.9024 814 1063.4976 814.9778 1056.1552 815.8999 1048.8009 816.9341 1041.4616 816.1385 1034.108 814.2706 1026.947 811.4683 1020.0926 807.548 1013.822 802.4576 1008.4576 796.8032 1003.6693 790.1484 1000.4922 783.0746 998.307 775.7057 998 768.3456 998.8318 761.005 999.8564 753.6527 1000.7934 746.3115 1001.8126 738.9741 1002.8608 732.0918 1005.5321 725.0154 1007.7099 718.4816 1011.1534 712.2528 1015.1648 707.7238 1020.9143 703.9701 1027.3024 699.6499 1033.3073 694.8863 1038.9546 689.2588 1043.7782
238 440 234.3103 438.1552 230.2218 438 226.1724 438.7655 222.0705 439 217.9453 439 213.9151 439.7712 209.8181 440 206.0804 441.2798 202.7386 443.696 199.3759 446.0827 196.2524 448.7476 192.8945 451.0528 189.5808 453.4192 186.3099 455.8451 182.9092 458.0908 179.6174 460.3457 175.7234 461.6383 171.952 463.262 167.95 464.2625 163.948 465.263 160.0282 466.4859 156.3386 468.3307 152.7224 470.2776 149.8055 473.1945 146.9618 476.1529 145.9286 480.1428 144.0838 483.8325 143.0449 487.8203 143 491.9399 143.9859 495.9437 144 500.0672 144.7743 504.097 145.7748 508.099 147.4295 511.859 150.0149 515.0149 152.5155 518.2732 154.951 521.6013 157.063 525.1259 159.126 528.689 161.1402 532.2803 162.985 535.97 165.3121 539.3121 168.229 542.229 171.146 545.146 174.0629 548.0629 177.082 550.8656 180.3033 553.4426 184.0017 555.2007 187.914 556.4785 191.8736 557.6245 195.9379 558 199.9716 557.2571 204.0651 557 208.1846 556.9538 212.1923 556 216.308 555.923 220.3196 555 224.4016 554.6496 228.2038 553.1974 231.7588 551.1206 234.8983 548.6525 237.7798 545.8134 240.4748 542.7878 241.7709 538.9166 243.7642 535.3537 244.8974 531.4104 247.0535 527.9197 249.1494 524.4022 249.8501 520.4002 249 516.3797 248.5767 512.3067 248 508.2525 247.4078 504.2234 247 500.1644 247 496.0392 247.7484 492.0062 248.9765 488.0705 249 483.9491 249 479.8239 249 475.6988 249.346 471.6162 250 467.5715 250 463.4464 250.5309 459.4073 250.3593 455.4372 249.3588 451.4352 247.5324 447.7985 244.3662 445.2441 241.169 442.6409
277 150 273.9716 154.1418 272.9627 159.1865 272 164.2358 272 169.3805 272 174.5251 272.2487 179.6218 274.1041 184.4164 275.7464 189.244 278.4586 193.6115 281.4065 197.813 283.9489 202.2652 286.6411 206.6027 288.5517 211.3793 290.2442 216.2209 291.2531 221.2656 292 226.3363 291.7096 231.4521 290.7006 236.4968 289.6917 241.5416 289 246.6177 288.6544 251.7281 288.3546 256.7728 289.4496 261.7982 291.0678 266.6694 293.5807 271.1076 296.6675 275.2233 300.0674 279.0674 303.7052 282.7052 307.6508 285.9881 311.7665 289.0749 316.3451 291.338 321.297 292.6594 326.3417 292.3317 331.3864 291.3227 336.1297 289.4352 340.8732 287.4507 345.1448 284.6414 349.6454 282.1773 354.4085 280.2366 359.0329 277.9868 363.8096 276.0762 368.5863 274.1655 372.7592 271.1806 376.9118 268.3627 381.8191 266.8362 386.8179 265.6728 391.3842 263.4877 394.471 259.372 397.4783 255.2029 400.146 250.8054 403.1441 246.6398 405.0289 241.8555 406.0717 236.8208 407.9823 232.0442 408.838 226.9723 410.5446 222.1385 412.7524 217.4953 414.4518 212.6447 415.6689 207.6553 413.9261 203.2348 410.4536 199.4536 405.5581 198.2597 400.435 198 395.2903 198 390.2206 197.2441 385.379 195.5516 380.6024 193.6409 375.8257 191.7303 370.8834 190.3767 366.7204 187.7204 363.6049 183.6748 360.3797 179.7848 356.4656 176.4656 352.6738 173.0054 348.5581 169.9186 344.1923 167.2769 339.4156 165.3662 334.743 163.2458 330.3763 160.5322 326.1419 157.6568 321.4138 155.6483 317.0023 153.0014 311.9579 151.9916 306.9114 151 301.7668 151 296.6222 151 291.5654 150.1131 286.7587 148.3035 281.6725 148
348 280 341.9444 283.881 335.2931 286.7315 328.5792 289.4059 321.682 291.5649 315.6665 295.0004 313.2254 301.8074 310.1197 308.3205 306.2001 314.3999 302.6483 320.7034 299.1584 327.0099 294.4762 332.5238 289.3039 337.5801 283.7651 342.2349 278.7531 347.432 275.1629 353.715 271.1681 359.7479 268.2688 366.3728 265.4182 373.0241 263.3037 379.9371 263 387.131 264.7492 394.1224 267.491 400.8123 271.2973 406.9459 275.8216 412.5859 281.4895 416.993 287.5105 421.007 294.0059 424.1454 300.872 426.392 307.6171 428.9787 312.5759 433.8639 316.59 439.8849 321.0053 445.6064 325.9137 450.9137 331.9394 454.6883 338.7562 457.0732 345.7475 458.9369 352.853 460 360.0583 460.4369 367.2547 461 374.4661 461.3523 381.6564 462 388.8928 462 396.1292 462 403.3519 461.8069 410.4853 461.3713 417.5541 461.0892 424.5207 459.1369 431.1931 456.3458 437.6873 453.1564 440.7128 446.6701 444.6096 440.5856 450.4355 436.3763 457.3056 434.1984 461.6134 428.5798 466.1865 422.9762 470.7267 417.3416 475.8076 412.1924 478.7434 405.5988 479.9312 398.4813 480 391.2498 480 384.0134 480 376.777 480.9135 369.6055 481.8217 362.4264 481.1799 355.2594 480.1565 348.0957 478.3161 341.1063 474.6242 334.9363 471.5927 328.383 468.7422 321.7317 464.6564 315.8205 460.04 310.2481 455.0319 305.0319 450.7954 299.1931 446.7814 293.1721 441.523 288.2692 435.3008 284.6504 429.9115 279.9115 423.5335 276.6572 416.6462 274.4704 409.5312 273.2187 402.5293 271.4369 395.4108 270.2015 388.2472 269.1782 381.0234 269 373.8394 268.2628 366.8286 269.4775 360.5614 272.9591 354.5403 276.9731
307 427 303.3192 426.2638 299.6635 426.5841 296.0656 427.6448 292.448 428.638 288.8549 429.715 285.2326 430.6919 281.6442 431.7853 278.0171 432.7457 274.4335 433.8555 270.8017 434.7996 267.5643 436.6238 264.2491 438.3754 261.0387 440.3075 257.9154 442.3897 254.7922 444.4719 251.6689 446.5541 248.2015 447.9328 246.4163 451.1674 245.1073 454.678 244.1719 458.3124 243.0371 461.8887 243 465.6364 242.1778 469.2889 242 473.0208 242 476.7745 242 480.5282 241 484.1197 241 487.8734 241.8797 491.5189 242.0625 495.2501 242.9729 498.8917 245.0203 502.0304 247.1025 505.1537 249.2354 508.2354 251.8897 510.8897 254.544 513.544 257.1983 516.1983 259.8526 518.8526 261.9665 521.9498 264.0487 525.0731 266.1964 528.1309 269.3197 530.2131 272.443 532.2953 275.5445 534.4084 278.5475 536.6606 282.1261 536.3748 285.8428 536 289.5146 535.4951 293.1879 535 296.9417 535 300.6149 535.6537 304.326 536 308.0798 536 311.8335 536 315.4544 536.8181 319.1787 537 322.7819 536.0727 325.4917 533.5083 328.5252 531.3165 331.2951 528.8033 334.122 526.5121 335.0422 522.8734 336.1758 519.2967 337.1124 515.6627 338 512.053 338.2216 508.3352 339 504.7078 339 500.9541 338.5635 497.2541 337.6531 493.6124 337 489.9391 336.5599 486.2395 335.543 482.6289 333.8702 479.3053 332.4701 475.8803 330.9929 472.4894 328.9107 469.3661 327.3322 465.9965 325.5005 462.7507 324.3084 459.2336 323.2151 455.6452 322.2545 452.0182 321.1449 448.4346 319.1719 445.2578 317.8438 441.7657 315.8078 438.6156 314.1291 435.2582 312.7674 431.8062 309.8837 429.4031
289 534 283.0963 534 277.2083 533.8417 271.4099 533.265 265.5948 534.281 259.9224 535.831 254.2973 537.5405 248.6938 539.3225 242.9998 540.8 237.4653 542.8139 231.7023 544.0595 225.971 545.4116 220.6986 547.9761 216.2107 551.7893 212.3336 556.2218 208.7914 560.9448 205.2492 565.6677 202.9798 571.1012 201.822 576.8902 201.2815 582.6892 202 588.5335 202 594.4372 202.6552 600.276 203 606.1455 203.7941 611.9706 204 617.8539 205.2446 623.6115 207.2308 629.1542 209.0196 634.6993 211.763 639.9076 214.5438 645.0584 218.086 649.7814 222.5043 653.6282 226.7364 657.7364 231.7427 660.8456 236.4829 664.3622 241.3996 667.5598 246.6207 670.2155 251.5121 673.5073 256.4019 676.8014 261.3494 680.0096 266.4118 683.0471 271.6238 685.8119 277.0804 688.0268 282.8261 689 288.7063 688.7156 294.5352 687.7807 300.3781 686.937 306.2022 685.9711 312.0466 685.1362 317.8734 684.1878 323.7137 683.3266 329.5453 682.4091 335.2398 680.9201 340.879 679.1774 346.5348 677.4884 351.9347 675.2523 356.4932 671.5068 360.6678 667.3322 364.8423 663.1577 367.5405 657.9191 370.1807 652.6386 372.2876 647.1373 374.6327 641.7347 377.2729 636.4542 379 630.9583 379 625.0546 378.8799 619.1594 378.045 613.315 377.0818 607.4906 375.2904 601.8711 373.4234 596.2703 370.468 591.202 366.4565 586.9652 362.2772 582.8465 358.2365 578.5892 353.9012 574.6265 350.1094 570.1094 345.9588 565.9176 343.3186 560.6372 339.757 555.9463 335.6823 551.6823 331.7983 547.2478 327.6378 543.1103 323.0278 539.4223 318.0518 536.4434 312.3591 534.8932 306.5357 533.9226 300.7084 533 294.8047 533
277 684 271.24 683.1771 265.48 683.6457 259.8142 684.9102 254.2434 686.5855 248.7235 688.4255 243.0527 689.6579 237.2625 690 231.444 690 225.6255 690 219.8885 690.8223 214.1544 691.8076 208.4422 692.9116 202.7055 693.8824 196.9957 695 191.1773 695 185.4355 695.9274 179.7221 697 173.9174 697.0496 168.9329 700.0503 164.3619 703.6381 160.6048 707.9879 158.2296 713.2839 156 718.4848 155.7444 724.278 154.6675 729.9953 154 735.7585 154.4237 741.5419 155.3802 747.2812 156.4017 753.0086 157.455 758.7302 158.9298 764.3245 162.0767 769.0767 165.5942 773.657 169.6463 777.5878 174.4588 780.8441 179.3374 784.0024 184.3267 786.996 189.792 788.7584 195.3512 790.4504 201.0012 791.8002 206.5536 793.5179 212.2105 794.8421 217.6547 796.8619 223.3725 797.8954 228.6352 800.3176 234.1904 801.9312 239.8278 803.3311 245.1361 805.6816 250.245 808.415 255.6914 810.4148 260.737 813.2948 266.2104 815.2017 271.9629 816 277.7813 816 283.578 815.737 289.3096 814.7381 294.9495 813.3502 300.3282 811.2031 305.3175 808.2095 310.2192 805.0856 315.0086 801.7948 319.9979 798.8012 324.4477 795.1904 328.0397 790.6137 331.3126 785.8123 333.4174 780.4957 334.8447 774.8881 336.4452 769.329 338.2572 763.9047 340.9029 758.7428 342.9058 753.2826 344.4625 747.6875 345.9733 742.0801 346.0449 736.6122 344.506 731.0359 341.6498 726.5899 336.8174 723.363 331.9587 720.1752 326.6471 717.8824 321.0306 716.4061 315.4447 714.8149 309.9903 712.7961 304.8488 710.1093 299.8595 707.1157 296.1221 702.8702 293.6491 697.6227 291.4882 692.2204 287.8151 687.8151 282.668 685.2672
450 429 447.4273 431.5727 444.4632 433.5123 441.256 435.1627 438.2286 437.1809 436.0332 439.9336 434.023 442.9655 433 446.4347 433 450.0731 433 453.7115 433 457.3499 432.5178 460.9289 432 464.5036 432 468.142 431.1208 471.6377 431 475.2565 430.0845 478.7464 430.09 482.36 430.9724 485.8897 432 489.3625 432.3165 492.9495 433.4671 496.4012 434.6176 499.8529 436.3475 503.0212 438.741 505.741 441.7225 507.815 445.1187 509.0791 448.1665 511.0555 451.6182 512.2061 455.1277 513 458.7268 513.2423 462.1785 514.3928 465.7184 515 469.3568 515 472.8928 514.3691 476.4713 514 480.0913 513.9391 483.1186 511.9209 486.124 509.876 488.8199 507.4534 491.966 505.678 495.2434 504.1711 498.2218 502.0837 501.1378 499.9081 504.1775 497.9112 507.4318 496.2841 510.849 495.0503 514.112 493.444 517.5098 492.1634 519.873 489.5027 521.9763 486.5355 523.9945 483.5082 526.0128 480.4809 527.4508 477.1969 528.3332 473.6671 529.2812 470.1564 530.3311 466.6754 531.2136 463.1457 532.096 459.6159 532.9785 456.0861 533.1333 452.4668 533.9843 448.937 533.1018 445.4073 532.2194 441.8775 531.1355 438.4064 529.5644 435.1289 527.3197 432.3197 524.747 429.747 521.8516 427.5677 518.6612 425.8306 515.3102 424.4367 511.8101 423.4525 508.2803 423.4299 504.7121 424 501.0737 424 497.482 423.6205 493.92 423 490.3031 422.8258 486.7663 422 483.1279 422 479.6886 420.8443 476.4343 419.2171 473.3767 417.2511 470.3493 415.2329 467.1212 416.4394 464.0157 418.3229 460.6545 419.5864 457.6332 421.3668 455.2629 424.1056 452.9107 426.817
483 511 476.0833 511.9881 469.1395 511.2377 462.2143 510.3163 455.2499 510 448.3106 509.3301 441.3939 508.342 434.4935 507.2489 427.7378 508.5035 421.3672 511.3164 416.1404 515.8596 411.1999 520.8001 406.6954 526.1308 402.2397 531.5124 397.0563 536.155 392.8747 541.6879 389.5806 547.8389 386.7591 554.2287 384.3999 560.8002 383.1908 567.6647 383 574.638 383.7955 581.5684 384.7836 588.4851 386.7255 595.1766 388.681 601.8835 393.1194 607.1194 398.0599 612.0599 403.4177 616.5342 409.193 620.462 415.0065 624.3376 420.5234 628.6187 426.3056 632.5371 432.6549 635.4235 439.2401 637.7467 445.9479 639.6994 452.8334 640.8333 459.7501 641.8214 466.6668 642.8095 473.5634 643.9272 480.4785 644.9255 487.3952 645.9136 494.376 646 501.2989 646.8998 508.2787 647 515.2027 646.1139 522.1797 645.9743 529.0963 644.9862 536.0126 643.9964 542.7307 642.0769 549.4488 640.1575 555.0088 635.9942 560.8222 632.1185 566.6357 628.2429 572.8576 625.0712 578.9281 621.6125 584.4919 617.4065 590.272 613.4853 595.3218 608.6782 599.3436 602.9846 602.5954 596.8091 605.3959 590.4095 608.4389 584.1223 610.5747 577.4884 612.4942 570.7703 613.7277 563.906 614.7158 556.9893 615.7039 550.0726 616.692 543.1559 615.6788 536.376 612.179 530.4737 608.1712 524.7568 603.5525 519.5525 598.0134 515.3423 592.2 511.4666 586.3865 507.591 580.3161 504.1581 573.7718 501.7919 567.0537 499.8725 560.2273 499.539 553.2732 500 546.3236 499.4748 539.5101 498.0029 533.0159 495.5079 526.524 493.0069 519.6781 492 512.9588 493.3034 506.603 496.1985 500.3538 499.3231 494.3064 502.7957 488.5895 506.8079
406 225 405.5186 226.9257 405.0372 228.8514 404.1808 230.6383 403.7403 232.5193 403 234.3295 402.4122 236.1757 402 238.0633 402 240.0482 402 242.0332 402.4553 243.9107 403.5424 245.5424 404.9459 246.9459 405.8535 248.707 407.1719 250.1719 408.8139 251 410.5648 251.5648 412.3695 252 413.9578 252.9578 415.9252 253 417.7085 253.8543 419.2448 255 421.0999 255.55 422.692 256.692 424.3858 257.6929 425.918 258.918 427.869 259 429.4397 258 431.4247 258 433.2608 257.3696 435.1585 257 436.8085 256.1915 438.2683 254.8659 440.0345 253.9655 441.4381 252.5619 443.0646 251.4677 444.6641 250.3359 446.0856 248.9572 447.861 248.0695 449.1857 246.6285 450.0734 244.8532 450.9611 243.0778 451.9765 241.3725 452.9978 239.6704 454.0165 237.967 454.9042 236.1916 455 234.2292 455.7852 232.4297 456.6729 230.6543 457 228.7465 456.1243 227.1243 455.1909 225.3819 454.3032 223.6065 453.4155 221.8311 452.0557 220.5278 450.6402 219.2803 449.6086 217.6086 448.4972 215.9944 447.3826 214.3826 445.979 212.979 444.7315 211.463 443.8438 209.6876 442.9306 207.9306 441.4018 206.7009 439.6264 205.8132 437.851 204.9255 436.0756 204.0378 434.0996 204 432.3137 203.1568 430.8032 201.9016 429.0278 201.0139 427.0461 201 425.2659 200.1329 423.4905 199.2452 421.7151 199.6424 419.9397 200.5301 418.3393 201.6607 416.6538 202.6731 415.4392 204.1215 414.2909 205.7091 413.2963 207.4074 412.4086 209.1828 412 211.0713 411.5276 212.9447 411 214.8051 411 216.7901 410.6534 218.6932 409.7657 220.4686 408.8071 222.1929 407.4036 223.5964
445 248 441.9276 250.7149 438.3282 252.6687 434.4832 254.1292 430.4888 255.1278 426.7669 256.4661 425.0403 260.1613 426 264.1605 426.1667 268.2222 428.6371 271.5161 430.5708 275.1416 432.4121 278.8242 434.6816 282.2422 436.8587 285.7173 438.7 289.3999 440.8558 292.8558 443.7672 295.7672 446.7677 298.5758 450.0544 301.0544 452.9658 303.9658 454.8197 307.6394 457.6263 310.6263 460.1533 313.871 462.9135 316.9135 465.5484 320.0646 468.2007 323.2007 471.112 326.112 474.0234 329.0234 477.0576 331.7932 480.3929 334.1965 484.0819 336.0205 488.0771 336.9846 492.1145 336.1771 496.1183 335.2204 500.1126 334.2218 503.9736 332.8106 507.7305 331.1348 511.3146 329.1236 514.6733 326.745 517.8549 324.1451 520.7662 321.2338 523.7666 318.425 527.0534 315.9466 529.9648 313.0352 533.254 310.5595 536.6499 308.2334 539.2179 305.0427 541.2584 301.4832 543.364 297.954 545.1033 294.2417 546 290.2971 546.5756 286.2732 547 282.2248 546.0853 278.2559 546 274.1524 545.0384 270.1535 543.748 266.2441 542.2166 262.4331 540.5582 258.6747 539.4296 254.7182 537.6986 251.0479 535.4147 247.6221 533.9072 243.8145 532.0659 240.1319 529.7979 236.6969 527.514 233.2711 525.2302 229.8453 522.4195 226.9463 519.6624 223.9937 516.5679 221.3786 513.1421 219.0947 509.6692 216.9173 505.682 215.894 501.7483 214.6871 497.7156 214 493.5983 214 489.481 214 485.8065 215.4624 482.0135 216.9955 478.555 219.2225 474.8991 221.1009 471.8089 223.7941 468.2618 225.8691 464.493 227.5023 460.8837 229.4109 458.3053 232.5421 456.0214 235.9679 453.7375 239.3937 451.2522 242.641 448.1261 245.3205
468 883 466.1387 883 464.2775 883 462.4162 883 460.6019 882.801 458.9297 882 457.0685 882 455.2909 882.3545 453.7044 883.2956 452.6131 884.7737 451.5615 886.2192 449.9184 887.0816 448.7485 888.5031 447.8673 890.1327 446.7161 891.5677 445.8162 893.1838 444.3677 894.3162 442.7651 895.2349 441.3031 896.3485 439.714 897.286 438.6192 898.7616 437.663 900.337 436.5869 901.8262 435.6119 903.3881 434.5546 904.8908 433.5608 906.4392 432.5223 907.9554 432.4903 909.4903 433.8064 910.8064 435.1225 912.1225 436.4386 913.4386 437.7547 914.7547 439.3545 915.6773 440.8058 916.8058 442.4192 917.7096 443.8569 918.8569 445.4838 919.7419 447.1485 920.5743 448.643 921.643 450.2132 922.6066 451.6941 923.6941 453.4286 924 455.1537 924.5768 456.647 925.647 458.3621 926 460.2234 926 462.029 926.343 463.7947 926.9316 465.6129 927.3226 467.4381 927.6876 469.2684 928 471.1297 928 472.9909 928 474.8522 928 476.5326 927.2337 478.3386 927 480.0732 926.4634 481.5834 925.4166 483.2722 925 484.8014 924.1986 486.5805 924 488.0195 922.9805 489 921.5254 489.2375 919.7625 490.5536 918.4464 491 916.7701 490.2284 915.2284 490 913.4618 489.0104 912.0104 489 910.1534 488 908.7064 488 906.8451 488 904.9839 488 903.1226 488 901.2613 487.7317 899.4634 487 897.7749 486.2318 896.2318 484.9157 894.9157 483.5996 893.5996 482.2835 892.2835 481.6745 890.6745 480.5942 889.1884 479.6234 887.6234 478.0203 887 476.6183 885.8092 474.9633 884.9633 473.5078 883.918 471.6719 883.612 469.8359 883.306
459 926 451.8286 925 444.5763 925.678 437.4421 927.1395 430.2536 928 423.205 929.1979 416.6387 932.3493 410.1724 935.6854 403.3423 938.2466 396.5123 940.8079 389.3047 941.8369 382.1989 943.4503 375.6346 946.4945 369.7273 950.7273 364.3523 955.6477 359.3652 960.9617 354.8155 966.6583 350.5326 972.5608 345.8754 978.1744 341.6356 984.1101 338.8227 990.8061 338.6142 997.9132 339 1005.1837 340.2213 1012.2567 342.7825 1019.0868 345.4858 1025.8502 349.1049 1032.1836 352.724 1038.517 356.3431 1044.8504 358.448 1051.7921 360.7622 1058.6992 363.87 1065.2726 368.3058 1070.9215 374.1582 1075.2332 380.6085 1078.6032 387.4386 1081.1645 394.2686 1083.7257 400.6552 1087.2316 407.3798 1090.0174 414.1326 1092.7711 420.9091 1095.4659 427.838 1097.7095 434.9737 1099 442.2682 1099 449.5592 1098.9379 456.8091 1098.1323 464.0492 1097.2439 471.1694 1095.7076 478.343 1094.4571 485.609 1094 492.8277 1093.2345 499.9487 1091.6838 506.8688 1089.3771 513.6295 1086.6852 520.1539 1083.423 526.2113 1079.431 531.1259 1074.0927 536.1686 1068.8314 541.2065 1063.587 544.3314 1057.0057 546.9025 1050.195 549.8236 1043.5293 552.1303 1036.6091 554.437 1029.689 555.9065 1022.5609 556.9512 1015.3417 559.1027 1008.3837 560.5808 1001.2577 562 994.1935 561.4902 986.9412 561 979.6873 561 972.3928 559.1337 965.4012 556.827 958.481 554.5203 951.5608 551.8878 944.7756 548.6256 938.2512 545.1172 931.862 540.7996 925.9995 534.6205 922.3102 528.0961 919.048 521.1817 916.7272 514.2616 914.4205 507.2258 913.3963 500.0153 914.4974 493.3663 917.1802 486.9008 920.5496 480.3764 923.8118 473.4583 926.0903 466.2499 926.8055
568 233 564.7028 233.8243 561.4629 234.8457 558.2386 235.9205 554.9468 236.7633 551.7016 237.7661 548.4773 238.8409 546 241.0672 546 244.4659 545.0941 247.7176 544.0194 250.9419 542.9446 254.1662 541.9002 257.3993 541.0759 260.6965 540.0242 263.9275 539.9218 267.3127 539.0975 270.6099 539 273.9966 539.0959 277.3835 539.9202 280.6807 540 284.0696 540 287.4683 540 290.867 540 294.2657 540 297.6644 540 301.0631 540.146 304.4381 541 307.6982 540.9693 311.092 539.8151 314.2774 537.96 317.12 537 320.363 537.2409 323.7226 538.7057 326.7057 541.109 329.109 543.6872 331.2291 546.9115 332.3038 550.1973 333 553.5141 333.5047 556.7777 334.4444 560.108 335 563.4294 335.4765 566.6911 336.4228 570.0187 337 573.4174 337 576.8161 337 580.2148 337 583.4794 336.1735 586.7037 335.0988 589.928 334.024 592.7647 332.1568 595.9561 331.0146 598.7894 329.1404 601.6172 327.2552 604.078 324.922 606.4812 322.5188 608.8845 320.1155 611.6919 318.2054 612.0069 314.9724 612.8312 311.6752 613 308.2972 612.0192 305.0577 610.1485 302.2227 609.0099 299.0296 607.9351 295.8054 606.8929 292.5716 606.0686 289.2744 605.9633 285.89 605 282.6477 605 279.249 605 275.8503 605 272.4516 605 269.0529 605.1094 265.6719 606.1841 262.4476 607 259.1813 606.8463 255.8463 604.5631 253.3446 602.5893 250.5893 600.186 248.186 597.7828 245.7828 595.2699 243.5133 592.3638 241.7879 589.2453 240.4969 586.6116 238.4174 584.532 235.844 581.3077 234.7692 578.0338 234 574.6539 233.8846 571.3987 233
566 340 561.1097 340 556.2194 340 551.3291 340 546.4388 340 541.5485 340 536.6684 340.0829 531.9241 341.269 527.258 342.6968 522.6599 344.335 518.0052 345.7979 513.5209 347.7395 509.0764 349.7695 504.5358 351.5857 500.0322 353.4839 495.6071 355.5572 491.1008 357.4496 486.7267 359.6366 482.5266 362.105 478.6144 365.0392 475.3975 368.5063 473.3235 372.902 470.3893 376.8142 467.4552 380.7264 464.643 384.7141 462.7614 389.1929 461.8024 393.9882 461.1567 398.7836 462 403.5904 462.0943 408.4713 463.1216 413.2432 465.1353 417.6767 466.0944 422.472 467.0535 427.2674 468.0286 432.0572 470.2893 436.3857 473.2633 440.2633 476.7213 443.7213 480.1793 447.1793 483.6372 450.6372 487.9151 452.9576 491.8363 455.8773 496.3506 457.7402 500.7484 459.8742 505.2794 461.7117 509.9913 462.9978 514.5322 464.8129 519.3013 465.8603 523.5428 468.1809 528.1822 469.7274 532.95 470.79 537.7055 471.9264 542.4977 471.1005 547.378 471 552.1452 470 557.0348 469.993 561.8302 469.034 566.6255 468.0749 571.3446 466.8277 575.746 464.7016 580.276 462.862 584.5139 460.4861 587.9718 457.0282 591.4298 453.5702 594.7533 449.9956 597.6875 446.0834 600.4634 442.0733 602.8726 437.8366 605.3261 433.6956 606.4141 428.9293 607 424.097 606.5651 419.2602 606 414.4395 605.5194 409.5968 604.4562 404.8248 603.4098 400.0491 601.7475 395.4951 599.8046 391.0115 597.7818 386.5637 595.5948 382.1897 593.4078 377.8157 590.9531 373.5886 588.6415 369.283 586.4545 364.909 583.6756 360.9008 580.8877 356.8877 578.4614 352.8456 577.0552 348.1655 574.3841 344.0761 570.7278 341.2426
509 462 502.7691 460.4423 497.0562 457.6337 491.357 454.6785 485.7936 451.4761 479.5775 450.0963 473.2422 449.0404 466.9105 448.0298 460.8212 450.0715 454.833 452.389 448.861 454.6834 443.08 457 436.6891 456.6149 430.3538 455.559 424.0185 454.5031 417.6832 454.5528 411.3478 455.6087 405.5336 458.0798 400.0262 461.3843 394.9192 465.2647 390.9223 470.233 388.9435 476.3391 387.8876 482.6744 386.8317 489.0097 386 495.3636 385.7063 501.762 385 508.1263 384.5809 514.5143 384.4749 520.8496 385.5308 527.185 387.1286 533.3857 389.1596 539.4788 391.3983 545.4959 394.1478 551.2957 396.4285 557.2854 398.7141 563.2853 401.5281 569.0561 404.7615 574.6025 408.0574 580.1147 410.9297 585.8594 415.3131 590.5219 418.9373 595.7499 423.7621 599.9526 428.0762 604.615 433.6527 607.8016 439.0112 611.3408 444.4884 614.693 450.211 617.6055 455.9557 620.4778 462.0529 622.4437 468.172 624.3907 474.3229 626.2351 480.589 627.5982 486.9784 628 493.3549 627.4409 499.5972 625.9722 505.7357 624.0881 511.9519 622.5783 518.2138 621.2621 524.3069 619.231 530.2627 616.8686 535.587 613.413 539.997 608.7537 544.0092 603.7385 548.0215 598.7232 551.4546 593.4089 553.2521 587.2436 555.1266 581.1135 556.0406 574.7562 556.8387 568.4355 555.0743 562.2599 553.0544 556.1633 552.116 549.8122 551.079 543.474 551 537.0578 550.2413 530.689 549.2246 524.3476 549 517.9435 549 511.5208 549.6932 505.1473 550 498.7464 550 492.3237 549.4203 485.9422 547.4568 479.9137 544.0227 474.5284 539.5131 470.0105 533.919 467.1197 527.6531 466 521.2582 465.6083 515.0138 464.2552
400 565 397.052 561.315 394.6426 557.2852 391.6791 553.6791 388.3422 550.3422 384.6118 547.4589 380.7533 544.7533 377.3397 541.5048 373.615 538.615 370.278 535.278 366.802 532.1015 363.1397 529.1397 360.0608 525.5912 357.3159 521.7545 354.2139 518.2139 350.0871 516.2718 345.5089 515.1272 340.8869 514.1774 336.2992 513.0748 331.5972 512.9194 326.97 512.0075 322.4392 513.2804 318.1521 515.212 313.6852 516.6574 309.4642 518.7679 305.2433 520.8784 301.4365 523.5635 297.8499 526.6126 294.665 530.0026 291.8878 533.8163 289.5512 537.8975 287.066 541.901 284.9232 546.1024 282.0917 549.8777 280.9131 554.4346 279.9846 559.0615 279 563.6594 278.7296 568.3518 277.7578 572.9689 277 577.5948 277.4538 582.269 278 586.9341 278.5203 591.6017 279 596.2734 279.1946 600.9732 280.274 605.548 282.1686 609.843 283.0941 614.4705 284.0447 619.0894 286.1785 623.2975 288.6065 627.3442 290.7684 631.5369 293.5208 635.3611 296.3523 639.1364 299.1838 642.9117 302.0153 646.6871 305.4624 649.8468 309.5018 652.2509 313.4353 654.8265 317.7096 656.5419 322.3372 657.4674 326.9438 658.4859 331.5491 658.4902 336.1767 657.5647 340.8399 657 345.5288 656.6942 350.144 655.714 354.7408 654.6518 359.2481 653.376 362.9854 650.6861 365.8169 646.9108 368.6484 643.1354 371.4115 639.3141 373.8395 635.2675 376.5669 631.4331 379.9038 628.0962 383.6665 625.2501 385.924 621.1519 387.6896 616.7761 389.7367 612.5267 391.534 608.1651 393.5493 603.9014 395.3784 599.5541 397.3619 595.2762 399.9754 591.3661 402.8069 587.5908 403.4645 583.3224 402.4298 578.7194 400.9056 574.2639 400 569.7192
303 632 300.2896 628.612 297.1076 625.7384 293.31 623.655 289.6086 621.4057 285.7735 619.3868 281.8928 617.4464 277.7592 616.1898 273.55 615.1375 269.3409 615.9148 265.262 617.369 261.3813 619.3093 257.4417 621 253.1297 621.2176 248.8873 622 244.7018 622.6491 240.7496 624.4168 236.58 625.605 232.2899 626 228.0422 626.7394 223.833 627.7917 219.8873 629.5563 216.2154 631.8564 212.3509 633.8246 209.2094 636.7906 206.1415 639.8585 203.6231 643.3769 200.651 646.5235 198.3907 650.2185 196.3183 654.0226 194.5241 657.9036 193.4718 662.1127 192.4195 666.3219 191.3672 670.5311 190.3149 674.7403 188.6403 678.7193 187.0808 682.7577 187.0163 687.0817 187.8672 691.3362 188 695.6618 189.2033 699.8132 190.4713 703.9426 192.535 707.749 195.0568 711.2796 197.6219 714.7774 200.3323 718.1654 202.4624 721.9247 205.2179 725.2179 208.2858 728.2858 211.663 730.9972 215.3859 733.1929 219.2665 735.1333 222.9975 737.3316 227.073 738.6146 231.3027 738.4243 235.5892 738 239.8711 737.4258 244.1676 737 248.4315 736.3921 252.5273 734.9891 256.6255 733.5936 260.6915 732.1542 264.4626 730.025 267.9928 727.5054 271.2938 724.7062 274.5406 721.8445 278.0522 719.2986 281.4126 716.5874 284.2563 713.325 286.6407 709.7187 288.7206 705.9191 291.2194 702.3741 294.0968 699.1774 297.5906 696.6063 300.35 693.6001 301.616 689.46 303.2738 685.4525 305.3385 681.6615 308.3189 678.5217 310.3172 674.731 311.5659 670.5853 313.2647 666.6029 315.5413 662.9174 316.7388 658.9551 315.283 654.9245 313.094 651.188 311.1537 647.3074 309.2133 643.4267 307.273 639.546 305.2323 635.7204
446 615 442.8608 613.4304 439.7216 611.8608 436.4964 610.4988 433.3922 608.9281 430.2577 607.4192 426.816 607 423.4445 606.1482 419.9609 606.013 416.623 607.0943 413.2181 607.9455 409.8836 609.0388 406.554 610.1487 403.4219 611.5781 400.9401 614.0599 398.4584 616.5416 396.4127 619.3809 394.4659 622.3012 392.1121 624.8879 390.1411 627.7883 387.7632 630.3552 385.7659 633.2341 383.4384 635.8423 381.7102 638.8695 380.2989 642.0517 378.174 644.826 375.9741 647.5388 374.4455 650.6636 372.5143 653.4857 370.4566 656.3151 369.1504 659.5487 368.0406 662.8783 366.1243 665.8135 366 669.2856 366.1929 672.7716 367 676.182 367 679.6917 367.3799 683.1398 368.4898 686.4694 370.0519 689.5779 372.2732 692.2732 374.7549 694.7549 376.7546 697.6319 379.5521 699.7014 382.6578 701.3289 385.6716 703.1144 388.5919 705.0613 391.7242 706.5747 395.1002 707.5251 398.5515 708 401.9997 707.5001 405.4478 707 408.9084 706.6972 412.305 706 415.7729 705.7424 419.0395 704.4803 422.1895 702.9368 425.5192 701.8269 428.7444 700.5037 431.6647 698.5569 434.39 696.415 436.3368 693.4948 438.2837 690.5745 440.1008 687.5968 440.952 684.1919 442.8371 681.2443 445.2741 678.7259 447.7559 676.2441 450.2376 673.7624 453.0232 671.6512 455.6516 669.3484 458.1334 666.8666 460.6151 664.3849 462.3262 661.3476 463.6334 658.0998 465.3038 655.0443 467.2507 652.124 468 648.8412 468 645.3315 468 641.8217 468 638.312 468 634.8023 467.0529 631.5793 465.106 628.659 463.1592 625.7388 461.2123 622.8185 458.8982 620.2655 455.8083 618.7021 452.4166 617.8055 449.1392 616.5696
389 703 384.3804 702.5353 380.5609 699.6706 376.6863 697.0784 372.095 698.362 367.7426 700.2574 364.2833 703.5375 360.8374 706.6503 359.7408 711.296 359 715.9972 359 720.7716 359 725.5461 359.259 730.2949 360 734.996 359.8489 739.7555 358.8919 744.4326 357.7848 749.076 356.8485 753.7577 355.7996 758.4008 353.8528 762.7359 352.8095 767.381 350.8572 771.7141 349.8195 776.3611 348 780.706 347.9058 785.4712 346.9622 790.1513 345.8417 794.7916 344.9053 799.4734 344 804.1582 344.1829 808.9145 345 813.6081 344.925 818.3751 344 823.058 344 827.8325 344 832.6069 344.2697 837.2697 347.6458 840.6458 351.3417 843.5367 355.8095 845.2024 360.4569 845.7086 365.1612 845 369.9356 845 374.6889 845.1722 379.335 846.267 384.0059 847.2515 388.6555 847.6689 393.3637 847 398.1161 846.7768 402.7893 845.8027 407.4365 844.7127 412.1183 843.7763 416.7297 842.6351 421.0965 840.7807 425.5612 839.4388 429.0604 836.2047 432.8799 833.34 436.6995 830.4754 440.5191 827.6107 444.1893 824.6214 446.176 820.296 447.2701 815.6497 448.2064 810.968 448.8235 806.2938 447.4878 801.7194 446.1507 797.2464 447.1077 792.5692 448.2148 787.9259 449 783.2292 449 778.4547 449 773.6802 448.5936 768.984 446.7838 764.5675 444.5285 760.3713 441.6038 756.6038 438.1263 753.3447 434.3067 750.48 430.4871 747.6154 426.6283 744.8142 422.3579 742.679 418.1838 740.3879 414.8442 737.2208 413.7898 732.5795 411.8485 728.2426 410.9122 723.5608 409.9448 718.8897 407.8419 714.6048 406.0687 710.1718 402.66 706.932 397.9801 705.9901 393.6817 703.9363
602 318 601.0137 321.9453 598.7571 325.3238 596.3171 328.5772 594.0373 331.944 592.2114 335.5772 591.1283 339.4867 591 343.5377 590.1258 347.4968 588.0319 350.9522 585.9021 354.3916 585 358.3473 584.7703 362.3445 582.6086 365.7828 581 369.4698 581 373.5366 581 377.6033 580.1099 381.5604 579.1236 385.5058 579 389.5573 579.879 393.5158 580.8653 397.4611 582.9477 400.9215 585.3835 404.178 588.149 407.149 591.0246 410.0246 593.9003 412.9003 597.0897 415.3931 600.8839 416.721 604.8292 417.7073 608.7745 418.6936 612.7491 419.5498 616.7712 420 620.7831 419.5542 624.7284 418.5679 628.6737 417.5816 632.4927 416.2537 636.2257 414.6936 640.0044 413.3304 643.3346 410.999 646.6116 408.5923 650.0699 406.4651 653.7073 404.6464 657.3207 402.7862 660.7572 400.6214 664.428 398.893 668.2721 397.7279 671.1477 394.8523 674.3808 392.4128 677.9718 390.5141 680.6182 387.5728 683.3889 384.6111 685.7764 381.3354 687.6384 377.7231 690.3039 374.6961 691.9747 371.0759 692.9669 367.1323 693.9533 363.1869 694 359.126 694.9558 355.1769 695.9421 351.2316 696 347.172 696 343.1052 696 339.0385 694.6127 335.2255 692.7445 331.6168 690.3482 328.3482 687.4726 325.4726 684.597 322.597 681.6722 319.7814 678.2884 317.5256 674.8226 315.4113 671.1358 313.7119 667.3762 312.1881 663.6321 310.658 659.6868 309.6717 655.7027 309 651.7066 308.4266 647.6924 308 643.6965 307.4241 639.7512 307.5622 636.1182 309.2545 633.0747 311.9253 629.5838 313.8054 625.6517 314.8371 621.605 315 617.5383 315 613.5769 315.8558 609.5279 316 605.4612 316
241 145 238.7291 146.5139 237.1713 148.6574 236.2581 151.2258 236 153.9132 236.8356 156.5069 237.0937 159.1874 238 161.7027 238.1932 164.3864 238.3458 166.6542 236.6306 168.7388 235.41 171.1799 233.7184 173.2816 233.7662 175.5324 234.6977 178.0932 235.7931 180.5862 236.0843 183.253 236.9474 185.8422 238.1462 188.2924 239.3668 190.7335 240.9286 192.9286 242 195.2141 242.4219 197.8438 243 200.4366 243.6849 203.0548 244.775 205.5499 245.9955 207.9911 247.1528 210.4584 248.0225 213.0449 249.243 215.4861 250.3278 217.9835 251.5399 220.27 253.9811 221.4905 256.1243 223.1243 258.3335 224.6668 260.9841 225 263.7134 225 266.2066 226 268.9359 226 271.4291 227 274.1416 226.9292 276.6516 226 279.3169 225.7888 281.5878 224.2748 284.1192 223.2936 286.2734 221.7266 288.2033 219.7967 290.4333 218.2833 292.7438 216.8375 295.0907 215.4546 296.5416 213.3752 297.4047 210.786 298.3786 208.2427 299.4237 205.7289 300.2868 203.1397 301 200.5261 301 197.7969 301 195.0676 300.1583 192.4749 300 189.7713 300 187.0421 299.1502 184.4507 299 181.7458 298.3728 179.1183 297.3066 176.6132 296.3537 174.0612 295.4907 171.472 294.4733 168.9466 293.4716 166.4148 292.1247 164.1247 289.9197 162.6399 287.501 161.501 285.4245 159.8082 282.8447 158.9224 280.3332 158 277.6039 158 274.8747 158 272.1454 158 269.5487 157.1829 267.0762 156.0381 264.8 154.5333 262.75 152.75 260.5075 151.2538 257.9491 150.3164 255.3599 149.4533 252.7041 149 250.568 147.568 248.6381 145.6381 246.2669 144.4223 243.6478 144.3381
281 220 276.6252 220.1874 272.6955 222.203 269.166 224.834 266.5712 228.2863 265.3663 232.5347 264.2945 236.8218 263.2228 241.1089 262.151 245.3961 262 249.7965 261.2201 254.1196 261 258.5115 260.0467 262.8132 259.9451 267.2198 258.8733 271.5069 257.8015 275.794 257 280.1144 257.3719 284.4877 258.4437 288.7748 259.9505 292.901 262.1495 296.7243 265.0406 300.0406 268.739 302.3695 272.1278 305.1278 273 309.1856 273.8743 313.497 276.7582 316.7582 277.0187 321.0747 278 325.373 278.1921 329.7684 279.2639 334.0555 280.6189 338.2379 283.2912 341.3228 287.4551 342.7276 291.5738 344 295.9333 344.4833 300.2888 345 304.627 344.3432 309.0038 344 313.3207 343.1698 317.6078 342.0981 321.8949 341.0263 326.0127 339.4968 330.1204 337.9398 334.1518 336.1393 338.2088 334.3956 342.0387 332.221 345.574 329.5695 349.0965 326.9035 352.2503 323.8122 355.7856 321.1608 358.9352 318.0648 360.6072 313.982 361.6592 309.7039 362.6503 305.3987 364.3315 301.337 366.7546 297.6606 368 293.6566 367.6544 289.2718 366.3505 285.134 363.5988 281.6991 360.0635 279.0477 356.9566 275.9132 354.9689 271.9689 351.8442 268.8442 350.2178 264.8711 350.854 260.584 351.7486 256.257 352.6152 251.9238 353.4819 247.5905 353.2052 243.4104 350.9655 239.6207 348.4887 235.9775 346.5125 232.0249 344.1703 228.3778 340.7263 225.6351 338.0749 222.0998 336.0796 218.1591 332.0622 216.4249 327.7249 216 323.3776 215.2755 319.0444 215.5911 314.7111 216.4578 310.3457 217 305.9669 216.5934 301.7537 215.3769 297.7556 214.4978 293.637 216.0908 289.3778 217.2489 285.2748 218.8901
328 338 323.075 340.3083 317.9073 342.0309 312.7397 343.7534 307.4231 344.9154 303.993 349.014 301.7597 353.9612 301 359.3148 300.4583 364.7084 299.39 370.0498 297.4534 375.0933 294.3399 379.5468 290.4294 383.2853 286.0322 386.2904 283.5003 390.9987 281.7431 396.1423 280.3241 401.3794 279.0797 406.6812 278 412.0196 278 417.4668 278 422.914 278.8769 428.1923 281.0837 433.1674 283.5198 438.0395 286.624 442.4987 289.2463 447.2463 293.0981 451.0981 297.0746 454.806 301.4324 458.0743 305.5823 461.5823 309.7538 465.0653 314.4788 467.7394 319.77 468.954 324.7405 471 330.1877 471 335.6349 471 341.0821 471 346.4607 471.6921 351.8021 472.7604 356.7795 474.8898 362.1795 474.9103 366.9181 472.2655 371.1716 468.8627 375.4252 465.4599 379.6787 462.057 383.6553 458.3447 387.7685 454.7852 392.0221 451.3823 396.2756 447.9795 400.5811 444.6513 405.252 441.8488 409.923 439.0462 414.7918 436.6041 419.5126 433.8925 423.3192 430.101 425.8717 425.3848 427.5943 420.2172 429.4481 415.1039 431.8841 410.2317 434.6693 405.5512 435.7898 400.261 437.3183 395.0451 438.5411 389.7534 438.6244 384.3708 437.8303 378.9821 436.8746 373.6239 435.1521 368.4563 433.4295 363.2886 432.3278 357.9668 430.2233 353.0388 426.3679 349.4207 421.5978 346.7989 416.6771 344.4709 411.5132 343 406.066 343 401.0037 344.9985 395.5568 345 390.1096 345 384.8337 346.0554 379.5732 347.4045 374.2002 347.7 369.1592 346.1592 365.3881 342.2352 361.9853 337.9816 358.5825 333.7281 353.8081 331.3233 348.4232 331 343.1923 332.1231 338.2398 334.3801 333.0602 335.985
335 470 332.3326 469.3332 329.6948 468.5649 327.0864 467.6955 324.4498 467 321.767 466.589 319.2067 465.6034 316.5997 465 313.8502 465 311.3013 464.1506 308.5873 464 306.0661 464.9669 304.1081 466.8919 301.8388 468.3225 300.382 470.618 298.6445 472.711 297.5863 475.2412 296.5995 477.801 296 480.409 295.3174 483.0477 294.2193 485.5614 292.9927 488.0218 292.1233 490.6302 290.9447 493.1105 289.7151 495.5697 288.1865 497.8135 286.5208 499.9583 284.8793 502.1207 283.3265 504.3469 282.3614 506.9157 282 509.6065 280.9621 512.1138 280.0926 514.7221 280 517.4566 280 520.206 280.4273 522.8546 281 525.4689 281.5449 528.0898 283.2246 530.2246 285.1687 532.1687 287.4077 533.7039 289.8669 534.9335 292.4672 535.8224 295.0756 536.6919 297.684 537.5613 300.2185 538.6092 302.7794 539.5931 305.4629 540 308.2124 540 310.9618 540 313.7113 540 316.4608 540 319.2103 540 321.9597 540 324.5702 539.1433 327.2964 539 330.0435 538.9855 332.6519 538.116 335.3826 538 337.9069 537.0465 339.8706 535.1294 341.8148 533.1852 343.48 531.04 345.122 528.878 346.8364 526.7455 348.2914 524.4171 349.3684 521.8947 350.5319 519.4681 352.2129 517.3612 353 514.7395 353.0032 511.9905 353.8726 509.3821 354.7421 506.7738 356.3675 504.6325 357.8295 502.3409 358 499.6317 358 496.8822 358 494.1327 357.277 491.5539 355.8184 489.2276 354.4302 486.8604 353.4348 484.3043 352.5653 481.6959 351.3199 479.3199 349.3757 477.3757 347.4315 475.4315 345.3515 473.6758 342.8251 472.6084 340.2168 471.7389 337.6084 470.8695
298 537 293.5504 536.1101 289.3081 534.5232 284.9646 533.2411 280.5048 532.4175 276.0405 531.6081 271.5826 530.7638 267.1066 530.0178 262.6307 530.7282 258.2016 531.6996 253.7994 532.8001 249.9033 535.0483 245.9037 537.1445 243.7318 541.0727 242.6313 545.4749 241.5307 549.8771 240.4302 554.2793 240 558.764 240 563.3017 240.9312 567.7247 242 572.1308 242 576.6685 241.7075 581.1702 241 585.6208 241.5235 590.094 242.624 594.4962 243 598.9876 243.855 603.42 244 607.9398 244 612.4775 243.7538 616.9849 242.6532 621.3871 242.8248 625.6496 245.3505 629.3505 248.2231 632.8346 251.2182 636.2182 253.9038 639.8557 257.0544 643.1087 259.1323 647.1323 262.4012 650.2674 266.1767 652.7845 270.0987 655.0493 274.2881 656.7627 278.7138 657.7428 283.226 658 287.7636 658 292.3013 658 296.8033 658.3607 301.2777 659 305.7995 658.8401 310.254 658 314.7917 658 319.2453 657.1509 323.6948 656.261 327.5653 654.076 331.5481 651.9808 335.5175 649.8619 339.1476 647.1393 342.7778 644.4167 346.4079 641.6941 350.0336 638.9664 353.1272 635.6819 354.8125 631.4688 356.4977 627.2557 357.7725 622.9098 359.337 618.6576 360 614.2476 359.5509 609.7544 359 605.2713 358.7516 600.7582 358 596.295 357.9099 591.7746 356.2246 587.5615 353.6403 583.8537 351.4479 579.8958 350.3065 575.5326 349.4166 571.083 347.5519 567.0693 344.8293 563.4391 341.809 560.1067 338.1198 557.4719 334.2288 555.1373 330.18 553.09 326.5309 550.3982 322.9007 547.6756 318.9484 545.4742 314.8898 543.4449 310.7603 541.5868 306.601 539.8005 302.3933 538.1311
271 653 264.3602 648.8501 257.2774 645.5475 251.4461 640.4461 245.9094 634.9094 240.3728 629.3728 234.822 623.8517 228.7908 618.8605 222.1556 614.7889 214.5504 612.9358 206.7991 611.8284 199.0432 610.7554 191.2603 610 183.4501 609.6813 175.7825 609.7392 169.0478 613.4602 163.2687 618.7313 158.0414 624.5504 152.7181 630.2819 147.5429 636.1486 142.5302 642.1637 137.9826 648.5261 136.1432 655.9977 135.1544 663.7649 134.0687 671.5191 136.893 678.7504 139.9774 685.9473 143.8563 692.7485 148.1826 699.2739 152.5259 705.7889 156.3801 712.5202 158 720.1508 157.7543 727.9655 157.9699 735.4549 161.9326 742.176 165.432 749.1481 169.2608 755.9418 172.8942 762.8412 177.0012 769.5022 181.9203 775.4336 187.7019 780.7019 193.9766 785.2723 200.6176 789.4117 207.7832 792.3133 214.8551 795.6315 222.0374 798.3375 229.8307 799 237.6111 799.4028 245.2369 801.1374 253.0191 802 260.8491 802 268.6791 802 276.4632 801.1708 284.2352 800.2206 292.0047 799.2494 299.7836 798.3574 307.5583 797.4302 315.2313 795.9422 322.8275 794.0431 330.4237 792.1441 337.9147 789.907 345.0828 786.8098 351.763 782.7407 357.9859 778.0141 363.5677 772.5269 369.5365 767.4635 375.0731 761.9269 380.6098 756.3902 384.2549 749.4903 387.1643 742.2286 388.676 734.5923 388.3528 726.8227 386.7909 719.1636 383.7331 712.0329 378.9334 705.9334 373.8602 700.0042 368.7651 694.1376 362.457 689.5468 355.8056 685.4326 349.4341 680.8815 342.9998 676.4284 336.2516 672.4654 329.872 667.9269 323.0737 664.0421 316.6975 659.4982 309.7633 655.8817 302.1415 655 294.3115 655 286.5152 654.3906 278.7069 654
395 447 393.1055 449.8417 390.6699 452.2201 387.854 454.146 385.3398 456.4401 382.5734 458.4266 380.0097 460.6602 377.2929 462.7071 374.4946 464.5018 371.2545 465.5818 368.52 467.48 366.105 469.895 363.69 472.31 362.2285 475.3144 360.096 477.904 359 481.1173 358.8316 484.5053 358.4358 487.6538 360.4211 490.4211 362.6559 492.9838 364.5504 495.8256 366.5671 498.5671 368.4392 501.3177 370.1611 504.1611 372.8546 506.2364 375.4416 508.4416 377.8566 510.8566 380.673 512.782 383.5148 514.6765 386.0036 517.0012 389.1816 518.1816 391.702 520.468 394.5438 522.3625 397.4396 524.1465 400.6797 525.2266 403.8671 526.4336 407.1488 527 410.5641 527 413.9795 527 417.3948 527 420.666 526.1113 423.906 525.0313 427.1461 523.9513 430.3387 522.7742 433.1203 520.8195 435.0148 517.9778 436.9093 515.136 438.8038 512.2943 441.1649 509.8351 443.8591 507.7606 446.7008 505.8661 449.5426 503.9716 452.3843 502.0771 454.466 499.6021 455.9578 496.5634 457.3726 493.5095 458.262 490.2139 459.2624 486.9506 460.1183 483.6452 460.8479 480.3917 460.0196 477.0783 459.9188 473.6754 459.0905 470.362 457.3125 467.4687 456.3083 464.2331 455.3219 460.9658 454.4186 457.6742 454 454.3104 453.4895 450.9579 452.225 447.8375 450.7073 444.8291 449.7231 441.5846 447.8286 438.7429 445.9341 435.9011 444.0396 433.0594 440.8237 431.9559 437.5104 431.1276 434.259 430.0863 430.9515 429.2379 427.6903 429.7699 424.3926 430.6519 421.1217 431.6261 418.142 433.2386 415.5555 435.4445 412.9886 437.6742 410.0273 439.3242 406.9363 440.7091 403.9443 442.2639 400.6835 443.211 397.8417 445.1055
418 524 414.3908 524.7218 410.7377 525 407.0753 525.1849 403.4662 525.9068 400.3331 527.778 397.2706 529.8196 395.1387 532.7919 393.9151 536.2546 392.7512 539.7463 392 543.3051 391.5184 546.9265 391 550.5433 391 554.224 391 557.9046 390.1825 561.4526 390 565.1037 390 568.7844 390 572.465 390.3623 576.0869 391 579.6641 391.4252 583.2757 392.5892 586.7675 393.7531 590.2593 394.917 593.7511 396.081 597.2429 397.4295 600.6443 399.6007 603.6007 402.4159 605.9439 405.4784 607.9856 408.3095 610.3095 411.25 612.5 414.7793 613 418.46 613 421.9795 613.9932 425.659 614 429.3222 613.8926 432.8581 613 436.5387 613 440.1531 612.4617 443.6857 611.4381 447.1775 610.2742 450.7591 609.4482 454.3813 608.8027 458.025 608.2821 461.6353 607.5912 465.206 606.6985 468.6662 605.5558 471.7287 603.5142 474.9225 601.7694 478.4933 600.8767 482.055 599.9634 485.0998 597.9002 487.7024 595.2976 489.8082 592.2876 490.8088 588.7646 491.7015 585.1938 492.5942 581.6231 493 577.9924 493.4095 574.3621 494 570.7541 494.293 567.121 495 563.5551 494.727 559.908 494 556.3169 493.9118 552.6471 493.0191 549.0763 492.1264 545.5055 490.2474 542.3711 488.5534 539.1068 486.6448 535.9671 484.6031 532.9046 481.6804 530.8402 478.2519 529.563 474.6405 529 470.9909 529.2523 467.4023 530 463.7216 530 460.0409 530 456.3794 529.8448 452.8027 529 449.1221 529 445.6037 528 441.923 528 438.2424 528 434.5617 528 430.9992 527.4996 428.578 524.867 425.3613 524 421.6807 524
366 280 366 282.8533 365.4603 285.619 365 288.3977 364.6044 291.1868 364.2979 293.8937 365.2002 296.6006 366.2292 299.2292 368.2468 301.2468 370.2644 303.2644 372.282 305.282 374.3525 307.235 376.7266 308.8177 378.7852 310.7852 380.8028 312.8028 383.4424 313.8141 386.1493 314.7164 388.75 315.875 391.4417 316.8139 394.1486 317.7162 396.8555 318.6185 399.3703 319.9135 401.8002 321.4001 404.4343 322.4781 407.2029 323 410.0021 323.334 412.7473 324 415.6006 324 418.4306 323.8565 421.145 323 423.9983 323 426.7053 322.0982 429.5426 322 431.6942 320.3058 434.0142 318.6572 436.4924 317.2538 437.7228 314.8315 438.6251 312.1246 439.5274 309.4177 440.9609 307.0391 442.9785 305.0215 444.9961 303.0039 447.1928 301.2048 449.3047 299.3906 450.4107 296.768 451.313 294.0611 452 291.3193 452 288.466 452 285.6127 452.5434 282.8263 452.693 280.079 452 277.3381 450.9286 274.9286 448.6225 273.3113 446.4746 271.4746 444.457 269.457 442.0259 268.013 440.0029 266.0029 437.5664 264.5664 435.4293 262.7147 433.1124 261.1124 430.7855 259.5952 428.1313 258.5657 425.5793 257.2896 423.4403 255.4403 421.4227 253.4227 419.9816 250.9939 417.2747 250.0916 414.6723 249 411.819 249 409.0188 249.3271 406.2747 250 403.4213 250 400.568 250 397.832 250.7227 395.2323 251.8838 392.4064 252 390.2698 253.7302 387.7892 255.1054 385.1908 256.2697 382.6154 257.3846 380.7456 259.5088 379.1613 261.8387 377.1437 263.8563 375.4473 266.1054 373.6896 268.3104 371.672 270.328 370.149 272.702 368.218 274.782 366.9023 277.2931
505 424 500.4681 423.0936 495.9794 421.9949 491.5675 420.7117 487.7221 418.1481 483.6306 416.0522 479.2359 415.294 474.6991 416.129 470.4511 417.9495 466.6177 420.3823 463.3497 423.6503 461.5509 427.8644 459.9084 432.1832 457.8415 436.3169 455.9207 440.5184 454.1001 444.7664 450.2549 447.247 446.1752 449.4124 444.3513 453.2435 443.3135 457.7458 442.1926 462.2295 441.0717 466.7132 438.6778 470.6444 436.789 474.844 435.6681 479.3277 435 483.8671 435 488.4887 435.7544 493.0175 437.1998 497.3995 439.3307 501.4961 442.1401 505.1401 444.8905 508.7811 447.7813 512.1875 451.8237 514.4118 456.2078 515.8019 460.1935 518.0484 464.6243 519.3122 468.7052 521.4701 472.808 523.452 477.1128 525.0564 481.0899 527.3933 485.1554 529.5777 489.0642 532.0321 493.1842 534.1228 497.2005 536.3001 501.6842 537.421 506.1199 538.7066 510.694 539 515.2706 538.5459 519.8026 537.6395 524.2172 536.3914 528.2952 534.2229 532.2409 531.8193 535.9382 529.0463 540.062 526.9628 544.025 524.585 547.7877 521.9092 551.4851 519.1362 555.1824 516.3632 558.6615 513.3385 561.7887 509.9484 564.5617 506.2511 567.287 502.5217 569.6648 498.5587 571.7755 494.449 574.4718 490.7043 576.9249 486.7918 578.4966 482.5171 579 477.9453 578.6712 473.3562 578 468.801 577.5076 464.3435 574.7346 460.6462 571.9616 456.9488 569.1886 453.2515 566.7839 449.3065 563.5216 446.1412 559.8243 443.3682 556.3445 440.3445 552.5599 437.7066 548.618 435.309 544.7295 432.8197 540.884 430.256 536.7636 428.2545 532.3791 426.793 527.9493 425.4873 523.3876 425 518.766 425 514.1443 425 509.5902 424.318
536 539 530.2342 539 524.5471 538.5157 519.0647 536.7328 513.5208 535.1488 507.7759 535 502.0487 535.3903 496.4227 536.6443 491.0082 538.5967 485.502 540.249 480.2819 542.6872 475.0045 544.9977 470.5077 548.4923 466.9713 553.0382 463.5487 557.6769 460.2158 562.379 456.7563 566.9916 452.3958 570.7032 449 575.271 448.6006 580.9972 448.6557 586.6228 451.6077 591.4769 454.3839 596.5118 457.8433 601.1244 461.5354 605.5354 465.6124 609.6124 469.6894 613.6894 473.8671 617.6503 478.3079 621.3079 482.6982 625.0236 486.9263 628.9263 491.0033 633.0033 495.2223 636.9167 499.6218 640.6218 504.4138 643.7069 510.0111 645.0022 515.6578 646.1645 521.1548 647.8619 526.6207 649.6552 532.344 650 538.0986 650.1569 543.8064 650.9723 549.5142 650.2123 555.046 648.6513 560.4064 646.5401 565.6601 644.1699 570.8172 641.5914 575.9742 639.0129 581.5162 637.4239 586.7768 635.1116 592.154 633.0989 597.2486 630.7514 601.3256 626.6744 605.4026 622.5974 609.8426 618.9259 614.2908 615.2577 618.7485 611.6012 623.3327 608.1115 628.1106 604.8894 632.1876 600.8124 636.6052 597.1159 640.5476 592.9429 643.9956 588.3407 646.5137 583.2021 648 577.6445 648 571.8788 647.3089 566.1621 647 560.4183 647.332 554.6761 647.7137 548.9979 646.1297 543.454 643.2765 538.4608 638.6497 535.0998 633.2684 533.3781 627.5688 532.5098 621.861 532.3056 616.1446 533 610.3788 533 604.6131 533 598.889 533.5873 593.2622 534.7822 587.6851 536.2192 581.9942 537.1437 576.2864 537.9591 570.5235 538 564.8004 538.5999 559.063 539 553.2973 539 547.5315 539 541.7658 539
538 644 531.1724 643.0246 524.3449 643.9507 517.4515 644 511.235 646.8825 504.9023 649.6133 498.1442 650.8365 491.5536 652.8155 484.7501 653.8928 478.097 655.6866 471.8517 658.5741 465.6829 661.6585 462.2571 667.4858 457.9527 672.8567 453.6212 678.2235 448.8264 683.1736 444.8225 688.7662 440.1717 693.8283 436.6567 699.6867 434.5087 706.2197 433.2865 712.9946 433 719.8711 433.6743 726.7201 435.4527 733.3581 438.8657 739.2985 443.031 744.7887 447.78 749.78 452.6568 754.6568 457.5337 759.5337 462.7663 764.013 468.0846 768.4038 473.9387 771.9693 479.821 775.5473 486.0585 778.3528 492.4582 780.9107 498.9726 783.135 505.5559 785.1853 512.1544 787.187 518.5217 789.7609 524.9673 792.1335 531.7053 793.5293 538.4314 794.9804 545.1421 796.5237 551.8457 798.0988 558.4772 799.9935 565.1892 801.5315 571.9264 801.0184 578.5586 799.1261 585.0943 796.9372 590.8328 793.1115 596.989 790.0055 603.6197 788.1086 610.1381 785.8895 615.5152 781.5707 620.8135 777.1554 626.9517 774.0242 632.6936 770.2043 638.0887 765.9113 642.9656 761.0344 647.8424 756.1576 653.1734 751.7919 657.5887 746.4935 661.9071 741.1161 665.7432 735.3852 668.8774 729.2453 671.0819 722.7134 672.9766 716.0818 673 709.1882 672.0513 702.3588 668.3753 696.563 663.6016 691.6016 657.7931 687.9409 651.1616 686.0462 644.5301 684.1515 638.3243 681.1622 632.5632 677.3754 626.4366 674.2183 620.6676 670.4451 614.2182 668.0727 607.5896 666.1685 601.3797 663.1899 595.6147 659.4098 589.8761 655.5841 584.1376 651.7584 578.682 647.5456 572.2083 645.3452 565.4365 644.0728 558.5456 644 551.6978 643.2122 544.8141 643
518 773 511.7788 773 505.6317 773.4561 499.7568 775.4973 493.9367 777.6878 487.9285 779 481.7385 779.3769 475.6937 780.7688 469.7918 782.7361 463.806 784.3657 457.6832 785.4634 451.5626 786.5729 446.1707 789.2634 441.8503 793.6872 437.6953 798.3047 433.2963 802.7037 428.2374 806.2576 423.6214 810.3786 421.3106 816.0683 421 822.239 421 828.4602 421.934 834.604 424.0714 840.4287 425 846.573 425.2511 852.7534 427.2184 858.6553 429.3022 864.5036 432.7633 869.6107 437.5626 873.5626 442.1661 877.6997 447.5653 880.7827 453.0831 883.6498 458.6308 886.2718 464.6997 887.5666 470.6555 889.3311 476.7722 890.462 482.9087 891.4848 489.0872 892 495.3084 892 501.3486 892.9394 506.628 896.1024 512.1217 898.6243 518.0847 900.3616 524.1451 900.3091 530.2564 900.8513 536.0766 898.9872 542.2139 897.9694 548.3725 897.0896 554.3006 895.2331 560.2025 893.2658 566.3073 892.1154 571.3096 888.5524 576.7735 885.6132 582.1588 882.5047 587.36 879.0933 592.8015 876.0993 598.57 873.81 604.6099 872.3983 609.6857 869.3143 613.4198 864.3702 616.0665 858.8006 617.5374 852.7754 618.5602 846.6389 619 840.4541 619.875 834.3749 622.1912 828.6176 624.3578 822.853 624.6194 816.7165 624 810.5466 624.5295 804.4114 625.5032 798.5095 623.5358 792.6075 621.298 786.8301 618.0267 781.5401 614.4029 776.5223 609.4472 772.8157 603.5272 770.9212 597.3907 769.8985 591.2515 768.8931 585.0929 768.0133 578.956 769.0073 572.8241 769.9497 566.8423 768.2407 560.6548 768 554.5094 767.0849 548.5148 768.5672 542.4174 769.7638 536.4613 771.5129 530.3192 772 524.0981 772
713 248 709.8138 250.1862 707.2768 253.0849 706.3801 256.5204 707.3185 260.2738 708 264.0588 707.5325 267.8702 707 271.6736 706.6259 275.4964 706 279.2883 706.5232 283.0928 707.4615 286.8462 708 290.6488 708.6106 294.4425 709.549 298.1959 710.6354 301.9062 711.6587 305.6349 713.3656 309.0483 715.927 311.927 718.3043 314.9565 720.8489 317.8489 722.7087 321.1261 724.3182 324.6365 725.7414 328.2242 726.74 331.96 727 335.7969 727.843 339.529 728 343.3725 728.7861 347.1446 729 350.9872 730.7245 354.449 732.8044 357.7066 734.9505 360.9257 738.1689 363.0422 741.9223 363.9806 745.6757 364.9189 748.941 366.9606 752.6846 367.9211 756.3701 369.0925 760.1273 370 763.9962 370 767.8651 370 771.7121 369.822 775.4655 368.8836 779.1354 367.8195 781.4567 364.7244 784.0955 361.9045 786.4365 358.8452 789.0175 355.9825 791.7532 353.2468 794.168 350.248 796.3141 347.0289 798.4602 343.8097 799 340.1043 799.6705 336.3179 800 332.4895 800.5771 328.6917 801 324.8748 801.6306 321.1082 802.655 317.3799 801.9059 313.8117 799.9775 310.4663 797.8314 307.2471 795.3241 304.3241 792.8926 301.339 790.4022 298.4022 787.6664 295.6664 784.7417 293.1612 781.7445 290.7445 778.8336 288.2224 775.8225 285.8225 772.9254 283.2836 769.9005 280.9005 766.8189 279 762.9499 279 759.081 279 755.2655 278.5664 751.7239 277.1493 748.5048 275.0032 745.5431 272.5431 742.8073 269.8073 740.2717 266.9075 737.8854 263.8854 735.1496 261.1496 732.4139 258.4139 729.6782 255.6782 726.7556 253.1704 723.7562 250.7562 720.6561 248.664 716.8689 248
757 369 751.906 369 747.1115 370.5554 742.2194 371.9452 737.8258 374.5045 734.0789 377.9211 734 382.9824 733.9658 388.0684 731.3152 392.137 726.3562 393.2575 721.6782 395.2414 717.6029 398.2978 713.5825 401.4175 709.9805 405.0195 706.4726 408.7032 703.2216 412.5838 699.2455 415.7545 697 419.9185 696.6053 424.9735 696 430.0076 695.6545 435.073 695 440.1129 694.7633 445.1835 694 450.202 693.7458 455.2709 693 460.2911 693 465.3851 693.6615 470.323 695.4121 475.0603 696.7785 479.9462 698.354 484.7699 699.6685 489.6713 701.6748 494.3496 703.7914 498.9784 705.8227 503.6455 708.9693 507.477 713.0445 510.5334 717.1197 513.5898 721.3527 516.4116 725.9469 518.4867 730.7648 520.1059 735.6345 521.5269 740.6296 522.5259 745.6767 523 750.7708 523 755.8286 522.6343 760.8598 522 765.9539 522 771.0082 521.5984 776.0033 520.5993 780.8922 519.2431 785.6219 517.3512 790.4275 515.7145 795.347 514.4612 799.9277 512.3042 804.003 509.2478 807.953 506.047 811.471 502.372 814.5274 498.2968 817.5006 494.1656 820.1056 489.7888 822.1683 485.1586 823 480.1469 823 475.0529 823.2042 469.979 824 464.9638 824 459.8698 824 454.7757 824 449.6817 823.9191 444.5956 822.9201 439.6005 821.82 434.64 819.473 430.1216 816.7967 425.7967 813.1947 422.1947 809.5927 418.5927 805.9906 414.9906 802.3886 411.3886 798.7866 407.7866 795.1845 404.1845 791.1335 401.1001 786.4253 399.1701 781.8841 396.8841 778.2821 393.2821 775.9563 388.7813 774.8878 383.8131 772.267 379.4449 769.9382 374.9176 766.817 370.9268 762.0873 369.0349
792 513 787.3452 515.7929 782.5047 518.2476 777.4461 520.1846 772.4509 522.2745 767.5956 524.7022 762.9162 527.4503 758.512 530.616 754.1693 533.8731 749.8141 537.1116 745.1592 539.9045 743.0529 544.8677 741.5681 550.0797 739.8017 555.1897 738.8662 560.5353 736.6868 565.3132 733.0228 569.3029 730.5966 574.0171 730 579.3865 729.5372 584.7766 729 590.1606 727.4466 595.0712 724.1896 599.4139 721.7203 604.1994 720.3157 609.4213 719.2511 614.7443 720.5405 619.8512 721.8219 625.1097 723.6789 630.1972 725.6949 635.2374 727.711 640.2775 731.7202 643.7902 735.5912 647.5912 739.3126 651.521 742.1231 656.1641 745.448 660.448 749.2864 664.2864 753.3641 667.8185 757.9507 670.713 762.5011 673.6004 767.6278 674.6744 772.9508 673.6098 778.3188 673 783.6939 673.5388 789.0766 674 794.505 674 799.8799 673.3533 805.0446 671.7822 809.8489 669.2907 814.5037 666.4978 819.3373 664.0651 823.8106 661.1894 827.1999 657.0002 829.9928 652.3454 832.7857 647.6906 835.5786 643.0357 838.1416 638.292 839.1728 632.9629 840.1256 627.6233 841.8422 622.4735 844.9576 618.0565 848.7885 614.2115 852.627 610.373 855.5215 605.7975 855.2605 600.5629 855 595.156 855.7024 589.7857 856.7096 584.4522 859.466 579.9175 862.5295 575.4509 864.9546 570.6136 864.152 566.152 860.1376 562.5101 856.4762 558.6905 854.4601 553.6504 852.2299 548.7165 849.437 544.0616 846.7431 539.3577 844.8792 534.275 843.9585 528.9308 841.1656 524.276 836.9086 520.9452 832.2538 518.1523 827.2346 516.0938 822.0899 514.3633 817.0265 512.4106 812.2932 509.7759 807.242 508 801.8754 508.6249 796.8553 510.5723
718 844 716.3249 846.5126 716 849.434 716 852.4537 716 855.4735 716 858.4932 717.1238 861.2477 718.4743 863.9486 719.8248 866.6496 721.8583 868.8583 722 871.8193 721.4184 874.7447 721 877.6965 721.3203 880.6407 722 883.5 722.6797 886.3593 724.6288 888.6288 726.7641 890.7641 728.8994 892.8994 731.0346 895.0346 733.215 897.1075 735.7241 898.7241 737.8594 900.8594 739.9947 902.9947 742.5488 904.5488 744.8653 906.4327 747.5663 907.7831 749.7924 909.7924 752.1735 911.5867 754.4818 913.4818 756.6171 915.6171 758.7524 917.7524 761.2554 919 764.0391 920 767.0527 920.0263 769.7536 920.6232 772.4546 919.2727 775.3631 918.5274 778.3137 917.8954 781.1785 916.9405 784.0253 915.962 785.7004 913.4494 786.7841 910.6477 787 907.6629 787.4291 904.7128 788 901.7857 788 898.7659 788 895.7462 788 892.7264 787.2748 889.8244 787 886.8492 787 883.8294 786.7113 880.8452 786 877.913 786 874.8933 786 871.8735 786.6787 868.9639 787 865.9963 786.6764 863.0291 785.7863 860.1454 785.0539 857.2158 784.1154 854.3462 784 851.3452 784.6487 848.4053 784.5031 845.5094 783.2075 842.8112 781.5324 840.2986 779.8182 837.8182 777.6269 835.7512 775.1143 834.0762 772.9618 831.9618 770.4256 830.4752 767.5608 829.5203 764.7706 828.3853 762.0697 827.0348 759.0581 827 756.1268 827.7183 753.1417 828 750.2183 828.5939 747.3163 829.4209 744.4003 830.1999 741.525 831.1188 738.5954 831.8512 735.7174 832.7609 733.1166 834.2556 730.4084 835.5305 727.7226 836.8516 725.21 838.5266 722.7161 840.2271 720.358 842.1136
769 910 765.0559 910.6574 761.1428 911.4643 757.2103 912 753.295 912.6763 749.7837 914.4776 746.4567 916.6955 743.5607 919.4393 740.7333 922.2667 737.8893 925.0738 734.5623 927.2918 731.2353 929.5098 727.9084 931.7278 724.5814 933.9458 721.8363 936.7456 718.9274 939.3817 715.9608 942.0392 713.1334 944.8666 710.306 947.694 708.022 950.967 705.804 954.2939 703.764 957.708 702.6162 961.5353 701.539 965.3831 702.026 969.052 704.0099 972.5148 705.7 976.1 707.6917 979.5376 709.9097 982.8646 712.1277 986.1916 714.3457 989.5186 716.7186 992.7186 719.6424 995.4283 722.6463 997.9694 725.2964 1000.8643 728.6234 1003.0823 732.2741 1004.5685 735.8467 1006.2312 739.1737 1008.4491 742.5007 1010.6671 746.2291 1012.0573 750.0929 1013.0619 753.4895 1014.8776 757.3687 1013.9078 761.2478 1012.938 765.1171 1011.9415 768.6935 1010.1533 772.2699 1008.3651 775.6478 1006.2348 779.4685 1005.1329 783.3836 1004.3233 787.2295 1003.2568 790.85 1001.575 794.6318 1000.342 798.315 998.8425 802.0515 997.4871 805.9901 997 809.9886 997 813.8829 996.5585 817.4982 994.8754 821.3236 993.7842 824.3497 991.3006 826.0748 987.7009 827.0446 983.8217 828.0144 979.9426 828.9841 976.0634 829 972.0668 829 968.0683 828.2292 964.1461 827.3137 960.2547 825.7902 956.5804 824.2943 952.8829 822.1593 949.5457 819.8538 946.2807 817.261 943.261 814.6708 940.2278 812.3267 936.99 809.8638 933.8638 807.0364 931.0364 804.4998 927.9995 802.7116 924.4231 800.8788 920.8788 798.0514 918.0514 795.224 915.224 791.9319 912.9659 788.3555 911.1777 784.7791 909.3895 780.8725 909 776.9673 909.7582 772.9985 910
726 999 722.2186 999 718.5436 999.8641 714.9511 1001.0326 711.8049 1003.1301 708.7724 1005.3414 706.5855 1008.4145 704.6267 1011.4932 703.6214 1015.1359 702.4256 1018.7232 699.9735 1021.351 696.4666 1022.6333 692.8468 1023.7177 689.5964 1025.6024 687.3001 1028.5498 684.3039 1030.7974 681.1576 1032.8949 678.0113 1034.9925 674.91 1037.135 672.8125 1040.2813 670.715 1043.4276 668.7819 1046.6543 667.6826 1050.2697 667 1053.967 667.4241 1057.6962 668.7803 1061.1704 670.8778 1064.3167 672.9753 1067.463 675.0729 1070.6093 677.7556 1073.1704 680.6163 1075.6163 683.6948 1077.7965 686.4144 1080.4144 689.4572 1082.6382 691.7357 1085.6035 695.2062 1086.8016 698.4655 1088.6437 701.9779 1089.9926 705.1269 1092.0846 708.2732 1094.1821 711.4195 1096.2796 714.5657 1098.3772 717.8391 1100.1678 721.5471 1100.9094 725.2204 1101.8051 728.8888 1101.2778 732.5007 1100.1664 736.1579 1099.2105 739.4241 1097.384 742.763 1095.6185 746.2753 1094.2416 749.6989 1092.6505 753.2073 1091.2642 756.9458 1091 760.6457 1090.3386 764.3854 1090 767.8029 1088.7981 770.9492 1086.7005 773.7808 1084.2192 776.7117 1081.8589 779.579 1079.421 782.4741 1077.0172 785.0803 1074.3796 787.5014 1071.4986 789 1068.3379 789.3501 1064.5997 789.6516 1060.9548 788.2304 1057.4609 786.4286 1054.143 784.3311 1050.9967 781.8504 1048.2336 778.8987 1045.8987 776.0879 1043.3919 773.1006 1041.1006 770.5503 1038.3254 768.3024 1035.3024 765.6286 1032.6286 762.9547 1029.9547 760.2809 1027.2809 757.6071 1024.6071 754.9332 1021.9332 752.2594 1019.2594 749.7379 1016.4758 748.0468 1013.0936 745.4002 1010.4002 742.678 1007.7853 739.4966 1005.7483 736.1145 1004.0572 732.8673 1002.1204 729.5109 1000.4044
382 110 377.2285 111.9086 374.4068 116.1492 371.6924 120.5127 369.0483 124.9194 366.5949 129.4051 362.961 133.039 359.2388 136.5709 354.9874 139.405 350.2447 141.3776 345.5968 143.5613 340.8253 145.4699 336.1847 147.6114 332.0735 150.6949 328.2217 154.0377 325.1383 158.1489 321.5911 161.7045 316.9183 163.8327 312.2147 165.8926 307.8697 168.5977 303.7585 171.6812 299.6472 174.7646 295.536 177.848 292.8045 181.9888 292 186.9729 292 192.1119 292 197.251 292.8222 202.2888 294.6363 207.0908 296.5449 211.8623 297.9492 216.7968 299.8308 221.577 301.7394 226.3485 304.6624 230.5499 307.7458 234.6611 311.3343 238.3343 314.9682 241.9682 319.4975 244.3731 323.7065 247.2826 328.4118 249.3089 332.607 252.2428 337.3955 254.0989 342.3218 255.5287 347.1546 257.2309 352.1938 258.2388 357.2575 259 362.3965 259 367.5356 259 372.6746 259 377.8136 259 382.9527 259 387.9928 258.0014 393.0304 256.9878 397.8019 255.0793 402.5733 253.1707 407.3448 251.2621 411.9653 249.0173 416.3734 246.3759 420.5267 243.355 424.6379 240.2716 429.0186 237.5889 432.8245 234.1755 434.8164 229.4589 436.725 224.6874 437 219.6014 436.254 214.5241 436 209.4061 436.7321 204.3395 439.2638 199.9816 442.3472 195.8704 441.4955 191.2387 439.5869 186.4672 437.6783 181.6957 435.0124 177.3499 431.929 173.2386 428.8455 169.1274 425.3626 165.3626 422.3475 161.2458 419.488 156.984 416.4045 152.8727 413.5604 148.6006 411.0581 144.1161 409.4561 139.2807 407.5527 134.5878 404.7273 130.303 401.6439 126.1918 398.3035 122.3035 394.6696 118.6696 390.4726 115.7781 386.4067 112.644
394 254 389.1856 253.1976 384.3925 253.7215 379.5392 254 374.7427 254.8515 369.9996 256.0001 365.2136 256.9573 360.8292 259.0854 356.4637 261.2682 352.0981 263.4509 347.8663 265.8502 343.9617 268.7788 340.1665 271.8335 336.7152 275.2848 333.5269 278.9642 330.3482 282.6518 327.6699 286.6603 325.7436 291.141 323.7126 295.5748 321.5298 299.9403 321 304.6961 320.1325 309.4702 320 314.3347 319.0181 319.0907 319.9753 323.8767 322.0555 328.2775 323.0389 333.0519 325.9674 336.9566 328.7326 340.9768 331.4928 344.9855 333.6756 349.3511 335.7128 353.782 337.849 358.132 340.9163 361.9163 344.3676 365.3676 347.8189 368.8189 351.8716 371.4358 356.3604 373.3441 360.7861 375.393 365.4184 376.8546 369.9751 378.5901 374.3783 380.6892 378.7439 382.8719 383.5053 382.0989 388.3323 382.6189 393.1437 382.5713 397.9297 381.6141 402.7158 380.6568 407.3699 379.315 411.8016 377.2794 416.4081 375.7184 421.1942 374.7612 425.9282 373.6287 430.3963 371.7028 434.301 368.7743 438.1818 365.8182 441.6331 362.3669 445.0954 358.9284 449.0001 355.9999 451.9286 352.0952 454.8571 348.1905 457.7856 344.2858 458.8871 339.5643 459 334.6946 459 329.8137 459 324.9329 459.7743 320.1287 460.7315 315.3426 461.6887 310.5566 462 305.7065 462.6225 300.8873 462.4202 296.1012 461.463 291.3152 460.5058 286.5291 458.9707 281.9413 456.9934 277.4835 455.1807 272.9517 452.7967 268.7967 449.3454 265.3454 445.7488 262.0616 441.7077 259.3538 437.1824 257.6365 432.4816 256.3926 427.8909 254.7782 423.0871 254 418.2216 254.1557 413.4244 255 408.5435 255 403.6627 255 398.7861 254.9572
340 348 337.2912 345.2912 334.332 342.888 331.4232 340.4232 328.4873 337.9915 325.0616 336.3539 321.3692 335.3423 317.5806 335 313.7498 335 309.919 335 306.2376 335.9208 302.7977 337.6011 299.5547 339.6302 296.3673 341.7551 293.1799 343.8801 289.9925 346.005 286.8051 348.1299 283.6177 350.2549 280.4303 352.3798 277.3566 354.6434 274.7237 357.4144 272.4886 360.5114 269.7798 363.2202 267.071 365.929 264.4997 368.7504 262.203 371.797 259.4942 374.5058 257.0472 377.4291 254.9223 380.6165 252.4669 383.5331 250.5741 386.7038 249.188 390.218 247.4659 393.6024 247 397.3576 247.5308 401.123 248 404.896 248 408.7268 248.6203 412.4812 249.7163 416.149 251.6274 419.441 253.7523 422.6284 255.8772 425.8158 258.5523 428.5523 260.7737 431.6605 263.7382 434.0537 266.8028 436.3521 269.6015 438.9022 271.926 441.926 274.8709 444.2177 278.5743 445.1914 282.2358 446.309 285.9522 447.2381 289.6538 447.7821 293.3172 446.6707 297.0654 446 300.8694 445.7827 304.5728 444.8091 308.2343 443.6914 311.8154 442.4564 315.078 440.461 318.4692 438.6872 321.6565 436.5623 324.8439 434.4374 327.5543 431.8913 329.3318 428.5023 331.4567 425.3149 333.5817 422.1275 335.5697 418.8606 337.3508 415.4737 339.7136 412.5242 342.901 410.3993 345.925 408.075 348.2834 405.1497 349.868 401.698 351.8005 398.399 353.6372 395.0443 355.7621 391.8569 357.3878 388.4487 358.7249 384.9127 360.3716 381.5138 361 377.7603 360.7404 373.9615 360 370.2219 359.1076 366.6613 356.7031 363.7031 353.8166 361.2111 350.8351 358.8351 348.1263 356.1263 345.4175 353.4175 342.7088 350.7088
409 376 402.2247 377.2959 395.3841 378 388.5195 377.5866 381.7028 376.529 374.8415 376 367.9427 376 361.9108 378.4714 356.8521 383.1479 352.8417 388.7375 348.6382 394.2022 344.3286 399.5893 340.0189 404.9764 336.536 410.9281 333.4507 417.0985 330.1137 423.1079 326.1438 428.7124 323.0586 434.8829 320.6226 441.2645 319.4884 448.0695 319 454.9279 319 461.8267 319.7769 468.6612 322.4783 474.9565 326.1796 480.7694 328.7139 487.1417 330.8955 493.6865 333.109 500.2181 336.2235 506.3725 340.0623 512.0623 345.0386 516.8309 350.5656 520.9393 356.4076 524.6051 362.2135 528.3281 368.2639 531.632 374.6428 534.2143 381.1876 536.3959 387.7964 538.3704 394.5444 539.7574 401.1448 541.7149 407.9974 542 414.8159 542.9693 421.7122 543 428.611 543 435.5099 543 442.4046 542.9422 449.2273 541.935 455.8607 540.0398 462.5523 538.3619 468.4985 535.001 474.4231 531.4725 480.2706 527.8196 486.0108 523.9928 491.751 520.166 496.9167 515.7 501.4726 510.5274 506.4675 505.7771 511.7063 501.2937 516.5292 496.365 520.9457 491.0652 525.3622 485.7653 529.2741 480.0888 531.5358 473.6248 532.7367 466.8434 533.6247 460.0022 534 453.1267 534 446.2279 534 439.3291 532.9877 432.638 530.2702 426.297 527.37 420.0549 523.6756 414.2431 520.9318 407.9181 516.5153 402.6183 512.6197 396.9295 507.5584 392.2987 502.197 387.9576 496.8778 383.5648 490.7169 380.7763 484.0835 378.881 477.3366 377.5421 470.4969 376.6424 463.6438 376 456.7576 375.8225 449.9281 374.8469 443.0965 373.8871 436.2509 373.0314 429.3541 373 422.5058 373.8118 415.8258 375.4784
403 540 398.0222 539 392.9213 539 387.8205 539 382.7196 539 377.7645 539.6177 373.5787 542.4213 369.9718 546.0282 366.0188 549.2359 362.2936 552.7064 358.7342 556.3544 355.6154 560.3846 352.0086 563.9914 348.4017 567.5983 344.7948 571.2052 341.188 574.812 337.5811 578.4189 334.4326 582.4233 332.0412 586.9175 330 591.5366 330 596.6374 330 601.7383 330 606.8392 330 611.9401 330 617.0409 330.0278 622.1391 331.0643 627.1285 333.3454 631.6909 335.3398 636.3593 337.0639 641.1278 339.3451 645.6902 342.1819 649.9091 344.6714 654.3427 348.074 658.0987 351.1586 662.1586 354.9682 665.4841 359.5306 667.7653 364.2701 669.5675 369.2534 670.6507 374.2205 671.8051 378.99 673.596 383.9352 674.787 389.015 675 394.1159 675 399.1737 674.5653 404.1884 673.6353 409.2367 673 414.3376 673 419.4385 673 424.4512 672.1098 428.5461 669.1631 432.5912 666.0566 436.0864 662.392 439.4408 658.5592 443.2705 655.2377 447.6444 652.6133 452.0152 649.9848 455.622 646.378 459.2289 642.7711 462.8358 639.1642 466.6975 635.842 470.7217 632.7087 474.932 629.8408 478.7836 626.6941 481.4079 622.3201 484.0323 617.9461 486.6567 613.5722 487.7289 608.6267 488 603.5482 487.052 598.6299 485.2827 593.8481 483.612 589.03 481.7176 584.294 479.5917 579.755 475.2178 577.1307 470.4998 575.1999 466.0876 572.6526 461.5721 570.286 456.9339 568.1736 452.3357 566.0014 447.8757 563.5503 443.121 561.707 438.2819 560.094 433.5398 558.2159 429.1246 555.6747 424.4816 553.5926 419.9944 551.1966 415.691 548.4607 411.5837 545.4378 407.0902 543.0451
382 669 376.382 667.1273 370.5559 666.0926 364.9167 664.3056 359.1406 663.0281 353.518 661.1727 347.6973 660.1162 342.5282 662.6831 337.4503 665.7298 332.3723 668.7766 327.0917 671.4542 321.9686 674.4188 317.2578 677.9937 312.3033 681.218 308.3588 685.5216 304.6742 690.1572 301.5085 695.1525 299.4399 700.6803 299 706.5308 299 712.4527 298.2808 718.3151 296.4351 723.9123 295.219 729.6858 295 735.5895 294.2583 741.45 292.3843 747.0394 290.4545 752.6364 289.2627 758.4235 291.701 763.3762 294.9769 768.2948 298.0237 773.3728 300.2726 778.8178 302.8633 784.1055 305.174 789.522 307.7029 794.8382 310.7497 799.9161 314.469 804.469 317.9328 809.2213 320.9796 814.2993 325.5227 817.7614 330.703 820.6218 335.781 823.6686 340.6035 827.0828 345.7974 829.5595 351.6257 830.6043 357.1437 832.5719 362.897 833.8162 368.8036 834 374.6612 834.7769 380.5025 834.2496 386.3182 833.1364 392.1555 832.1408 397.9968 831.1672 403.554 829.1784 408.2491 825.6007 413.2534 822.4479 418.3314 819.4012 421.6456 814.5906 423.9435 809.1412 426.5803 803.8394 428.8508 798.373 431.8401 793.2665 434.8869 788.1885 436.8031 782.5906 437 776.7007 437.8584 770.8498 437.9901 764.9405 437.0165 759.0992 437 753.1787 437 747.2568 437 741.3349 437 735.4131 437.9056 729.5661 438.8792 723.7248 440.0278 717.9165 441.9005 712.2985 442.9218 706.4691 440.1979 701.3298 436.5409 696.6761 435.9908 690.9448 435.0172 685.1035 432.0072 680.012 427.3867 676.3093 422.6038 672.8415 417.0861 670.6954 411.4393 669 405.5268 669.0946 399.6946 670 393.7727 670 387.8624 669.8375
465 529 462.5673 530.4596 460.1346 531.9193 457.5788 533.1404 454.8938 534.0531 452.4012 535.3992 450.0406 536.9729 447.6096 538.3904 445.6035 540.3965 443.82 542.5401 443 545.244 442.6582 548.0255 442.5344 550.5344 444.3418 552.6836 445.7573 555.136 447.2669 557.5337 448.8469 559.8469 450.5395 562.0789 452.2779 564.2779 454.0072 566.5108 455.4684 568.9367 457.1655 571.1655 459.1715 573.1715 460.7448 575.4896 462.6025 577.6025 464.6086 579.6086 466.6147 581.6147 468.6207 583.6207 471.0457 585.0457 473.0518 587.0518 475.068 589.0454 477.4286 590.6191 479.9232 591.9616 482.5151 593 485.3341 593.1114 488.0269 594 490.8196 594.2732 493.5386 595 496.3756 595 499.1504 594.6165 501.8874 594 504.6479 593.676 507.1027 592.2648 509.498 590.751 512.1353 589.7729 514.9172 589.2166 517.353 587.9176 519.5684 586.1453 521.3174 584.0479 522 581.3216 522.4792 578.5624 523.5322 575.9355 524.5664 573.3008 526.0365 570.9635 527 568.5256 527.5865 565.827 528 563.0876 528 560.2506 528.8179 557.5463 529 554.7389 528.969 551.9069 528.0718 549.2155 528 546.3901 527.684 543.684 525.856 541.5679 524.9079 538.9079 522.9019 536.9019 520.8682 534.9341 518.4709 533.4709 516.323 531.6615 513.8702 530.2468 511.5833 528.5833 509.4652 526.7326 507.1523 525.1523 504.92 523.46 502.7213 521.7213 500.2763 520.4254 497.6658 519.3329 495.0148 518.3383 492.4192 517.2096 489.6317 517 486.7947 517 483.9598 517.0134 481.2684 517.9105 479.194 519.806 476.7079 521.1461 474.2282 522.5145 471.8578 524.0711 469.4626 525.5374 467.3605 527.4263
517 565 516.1677 568.3294 515.1334 571.5999 514.0481 574.8556 512.9629 578.1113 512.0938 581.3753 512.9262 584.7047 513.0901 588.0901 515.5167 590.5167 518.1101 592.7401 520.8206 594.8206 523.2472 597.2472 525.6739 599.6739 527.4922 602.4765 528.5774 605.7322 529.6627 608.988 530.7479 612.2437 532.4614 615.1921 533.7782 618.3346 534.8634 621.5903 535.9487 624.846 538.7203 626.8136 541.5758 628.7172 544.5707 630.3805 547.4859 632.162 550.7416 633.2472 553.8747 634.5831 556.8775 636 560.2703 635.6824 563.6181 635 566.996 634.668 570.2517 633.5828 573.5074 632.4975 576.5464 630.9691 579.5983 629.4672 582.6261 627.9159 585.6892 626.4369 588.4496 624.5504 591.2078 622.5281 594.0633 620.6245 596.6306 618.3694 598.6139 615.5792 600.9344 613.0656 601.8098 609.7606 603.1841 606.6317 604.5083 603.475 605.4552 600.179 606.375 596.8751 607 593.5447 607.2805 590.1584 608 586.8434 608 583.4116 608 579.9797 608 576.5479 608 573.1161 607 569.8466 607 566.4147 606.0459 563.1378 604.931 559.8966 603.0274 557.0411 601.1238 554.1857 599.2201 551.3302 596.4748 549.3165 593.9768 546.9768 591.294 544.8626 588.4385 542.959 585.7959 540.7959 583.081 538.7207 580.2256 536.8171 577.0412 536 573.6093 536 570.1775 536 566.7832 536.3042 563.6019 537.3981 560.8684 539.2829 557.5249 540 554.0931 540 550.6613 540 547.2524 540.1869 543.9207 541 540.5429 541.2286 537.4734 542.7633 534.2464 543.9179 531.757 546.243 529.3303 548.6697 526.9036 551.0964 524.477 553.523 522.4705 556.2942 520.5669 559.1496 518.6633 562.0051
555 1112 552.2363 1113.8425 549.8129 1116.0935 546.7718 1117.4094 543.7903 1118.8065 540.9536 1120.5232 538.1234 1122.2511 535.606 1124.394 532.9277 1126.2168 532 1129.3878 531.7757 1132.673 531 1135.8686 531 1139.1902 531 1142.5118 531 1145.8333 531 1149.1549 531 1152.4764 531 1155.798 531 1159.1196 531.7994 1162.1991 533.5175 1165.035 535.244 1167.866 537.385 1170.385 539.7337 1172.7337 542.0824 1175.0824 544.5072 1177.3382 547.2913 1179.1456 550.3387 1180.4462 553.5704 1181 556.7949 1181.5983 560.0513 1182 563.3728 1182 566.6944 1182 570.0159 1182 573.2689 1181.577 576.42 1180.5267 579.6561 1180 582.8762 1179.3746 585.511 1177.489 588.4951 1176.1683 591.2315 1174.3264 593.7855 1172.2145 596.1342 1169.8658 598.5683 1167.6212 601.3785 1165.8738 604.4645 1164.6903 607.1521 1162.7718 608.9946 1160.0081 611.2681 1157.5978 613.1106 1154.8341 614.9531 1152.0704 616.7956 1149.3067 617.9338 1146.1985 618 1142.8877 618 1139.5662 618 1136.2446 618.6568 1133.0296 619 1129.7637 619.6204 1126.5186 620 1123.2437 620.5039 1119.9842 621 1116.7237 620.4947 1113.4841 619.5738 1110.2953 618.4699 1107.2049 616.7876 1104.3629 615.5391 1101.3087 613.6966 1098.545 611.9169 1095.7506 610.7658 1092.6487 608.9023 1089.9023 606.3875 1087.8469 603.1651 1087.0413 600.3779 1085.2519 597.2798 1084.0933 593.9741 1084.0065 590.7518 1084.8121 587.4533 1085 584.2174 1085.6956 581.2804 1087.1464 578.7394 1089.2606 576.1064 1091.2624 573.5916 1093.4084 571.2429 1095.7571 568.6988 1097.8675 566.095 1099.905 563.5247 1101.9835 561.174 1104.239 559.3315 1107.0027 557.3487 1109.6513
598 1167 594.4834 1171.8875 589.1808 1175.2915 583.7717 1178.537 577.8145 1180.2473 575 1185.6172 574.6224 1191.8879 574 1198.1344 574 1204.4425 572.2357 1210.4108 569.7749 1216.1801 564.8454 1220.116 559.9384 1224.0616 555.8925 1228.8458 553.0233 1234.4416 550.6806 1240.2985 550 1246.4756 550 1252.7836 551.1632 1258.9792 552.2389 1265.1944 554.2487 1271.0812 557.0786 1276.6965 561.0617 1281.2963 565.6312 1285.6312 570.9619 1288.9771 576.0835 1292.6501 581.3926 1296.0444 586.8924 1298.9641 592.9735 1300.5947 599.1591 1301.8318 605.1708 1303.7236 611.311 1305.1244 617.2579 1307 623.566 1307 629.8741 1307 636.1204 1306.3759 642.3913 1306 648.6218 1305.063 654.5009 1302.7996 660.254 1300.2476 665.8649 1297.4672 671.8893 1295.6189 677.6873 1293.134 682.22 1288.78 686.6805 1284.3195 690.8437 1279.5876 694.6307 1274.5539 698.0105 1269.2316 701.1264 1263.7472 703.9474 1258.1051 707.0714 1252.6251 709.984 1247.032 712.1089 1241.119 715.5496 1236.3003 720.1988 1232.2017 723.6979 1226.9531 727.0976 1221.6585 728.8305 1215.5931 729.7059 1209.3527 729.4432 1203.1025 728.5511 1196.8578 727.3376 1190.6816 725.4331 1184.6772 722.9071 1178.9071 718.4466 1174.4466 713.9861 1169.9861 709.8544 1165.2253 705.1616 1161.1077 699.5881 1158.3109 693.4637 1157 687.1621 1157.1047 680.9027 1157.8872 675.1716 1160.4142 669.151 1162.2122 662.9707 1162.5672 656.9454 1160.9727 651.176 1158.4789 645.1969 1156.5411 639.7199 1153.4114 636.5498 1148.0995 634.6048 1142.1166 632.1634 1136.3268 627.5931 1132.5399 621.7242 1131.7586 616.1697 1134.5252 611.6063 1138.7874 608.8681 1144.4617 607.1351 1150.5271 603.7737 1155.8394 601.0646 1161.516
766 168 761.0556 166.7639 756.0531 166 751.0473 165.2618 747.7091 168.2909 744.1052 171.8948 740.5014 175.4986 736.8595 179.0351 731.9151 180.2712 727.129 181.9355 722.4232 183.8589 717.8516 186.099 713.5068 188.7466 709.0914 191.2724 705.3237 194.6763 700.8613 197.0925 696.6207 199.9195 693.2534 203.6199 692.8448 208.6207 691.6087 213.5651 691 218.5867 690.1067 223.5733 690.1593 228.6372 691 233.6303 692.5126 238.2689 695.433 242.433 698.8133 246.22 702.6451 249.3225 706.5327 252.5327 710.7425 255.3712 715.2103 257.8068 719.8576 259.7144 724.2508 262.1881 728.389 265.1297 733.2744 266.5686 738.2534 267.6507 743.3111 268.0519 748.3384 268.8897 753.3656 269.7276 758.4396 270 763.5362 270 768.6242 270.104 773.6514 270.9419 778.7432 271 783.694 271.898 788.5899 273.265 793.6171 274.1028 798.6443 274.9407 803.6884 275.6698 808.7615 276 813.8581 276 818.8539 276.4269 823.4124 278.7062 828.1221 280.6488 833.1093 281.587 838.1766 282 843.0917 281.345 847.3366 278.5793 850.5204 274.5995 853.7042 270.6198 857.36 267.112 860.8827 263.5288 862.8612 259.0285 862.1405 253.9832 860.7024 249.1071 858.5206 244.5343 855.6625 240.3281 852.3483 236.4787 848.3686 233.2949 844.0345 230.6207 839.5205 228.2603 834.8384 226.2795 830.1796 224.3437 826.1999 221.1599 821.6704 218.8352 816.8149 217.4692 811.8723 216.2908 807.1298 214.4779 802.7666 211.8444 798.526 209.0173 794.2024 206.3214 790.0258 203.4207 786.3715 199.9525 783.8459 195.5378 782.2342 190.7027 780.8034 185.8118 779.3131 180.9392 777.5141 176.1902 774.836 171.8688 770.8563 168.685
794 273 790.6236 273 787.2473 273 783.9345 272.4836 780.6177 272 777.2413 272 774.4903 273.5097 772.5118 276.2324 770.6389 279.0417 768.149 281.234 765.8932 283.6603 763.5304 285.9797 760.9132 288.0868 758.2652 290.1565 755.4559 292.0294 752.4569 293.5144 749.4685 295.021 746.3886 296 743.0716 296.4821 739.89 297.555 737.3161 299.6839 735.5209 302.4373 734.4532 305.6404 733.3855 308.8435 732.3178 312.0466 731.4249 315.3006 731 318.6246 731.6328 321.8983 732.7005 325.1014 734.3474 328.0212 736.2203 330.8305 737.6232 333.8696 739.2119 336.8179 740.6184 339.8553 743.0584 341.6861 745.9834 343.3223 749.0903 344.5226 752.4079 345 755.7842 345 759.0961 345.524 762.4138 346 765.6983 346.5661 768.9014 347.6338 771.8458 349.2305 774.6551 351.1034 777.6341 352.6536 780.769 353.9076 784.1275 354 787.3754 353.2082 790.5785 352.1405 793.932 352 797.3084 352 800.6848 352 804.0611 352 807.4375 352 810.8138 352 814.0279 351 817.2859 350.7141 819.6733 348.3267 822.0607 345.9393 824.5274 343.6484 827.2861 341.7139 829.5284 339.2074 831.4013 336.3981 833.3494 333.6506 835.3295 331.0114 836.3972 327.8083 837.4649 324.6052 837.0657 321.5985 835.5398 318.6195 834.0741 315.6111 832.5446 312.6338 830.8303 309.8303 829.3036 306.9109 827.6598 303.9896 825.7869 301.1803 823.6157 298.6157 821.2282 296.2282 820.0344 293.1031 820 289.7323 819.1639 286.4916 818.0962 283.2885 817.0285 280.0854 815.8968 276.9312 813.0875 275.0583 810.58 272.86 807.3432 272 803.9685 272.0105 800.7527 273 797.3764 273
781 354 774.2691 350.1346 767.2552 346.8646 759.6144 345.4753 751.9305 344.3663 744.1872 344 736.5973 345.2579 728.9742 346.6282 721.2312 347 713.9127 349.1803 706.7745 352.2395 699.2095 353.7238 691.9085 356.1821 684.4801 358.38 676.8427 359.7368 669.2716 361.4321 662.4864 365.009 657.1719 370.5937 653.6619 377.4556 649.9806 384.284 646.1275 391.0269 643.4908 398.2822 641.3573 405.7495 641 413.4656 641 421.2317 642.6477 428.767 645.5541 435.9596 649.2915 442.7601 652.4967 449.8256 656.2191 456.6335 662.1523 461.4348 668.1834 466.3195 674.1495 471.2912 680.7816 475.3038 686.8881 480.0734 692.468 485.468 697.4901 491.3881 702.9283 496.9283 708.0015 502.8017 714.5511 506.7756 721.8017 509.5506 729.2368 511.7819 736.9185 511.1352 744.6762 511 752.3849 511.9231 760.0266 513.2895 767.7211 513.6599 775.3731 512.4067 782.9508 510.7561 790.6699 510 798.436 510 806.19 510.17 813.8405 511.4601 821.3747 512.6563 828.9009 510.7426 836.2727 508.3636 843.225 504.9036 850.3216 501.7703 856.6411 497.2564 863.0875 492.927 869.0568 487.9594 875.3764 483.4454 881.3773 478.5189 885.4509 471.9608 888.6233 464.879 891.6825 457.7408 893.6881 450.2477 894.8038 442.57 895 434.8161 895 427.05 894.291 419.328 893.3277 411.6218 892.3645 403.9157 888.9094 397.2912 884.6267 390.8467 880.1272 384.5526 875.7955 378.1421 872.9942 370.9766 869.407 364.407 863.2126 359.8358 856.4697 355.9827 849.7268 352.1296 842.5263 350 834.7602 350 827.0173 349.6272 819.3111 349.3361 811.6792 350.6631 804.1003 352 796.3342 352 788.6153 352.4769
691 481 687.5483 478.6612 684.2122 476.1592 680.3744 474.5498 676.8112 472.4366 673.4178 470.0127 670.1349 467.4458 666.9313 464.7761 663.9085 461.9085 660.9598 458.9598 657.9256 456.1046 654.722 453.435 651.9302 450.3953 649.617 446.9255 647.6325 443.265 644.2719 441.6103 640.1437 441.0205 635.975 441 631.9003 441.7749 628.1001 443.4499 624.5536 445.6309 621.1962 448.1028 618.8038 451.3925 617.4245 455.302 616.5254 459.3729 615.5285 463.4145 613.5007 466.9991 610.8198 470.1802 608.0421 473.2772 605.5747 476.6379 603.2012 480.065 600.7758 483.4485 598.9108 487.1783 597.0459 490.9082 596.0135 494.9461 595.0021 498.9917 595.8162 503.0808 596 507.2327 596.8253 511.3012 597.6766 515.3829 598 519.521 598.6527 523.6108 599.537 527.685 600 531.8093 600.4801 535.9203 601.3974 539.9871 602.4908 543.9817 604.5626 547.5626 607.4338 550.5785 609.9359 553.9146 612.8732 556.8732 616.5695 558.7848 619.6084 561.6084 622.5571 564.5571 625.8351 567.1263 629.714 568 633.798 568.6995 637.9311 569 642.0087 569.7522 646.1483 570 650.1515 570.9621 654.2032 570 658.3622 569.9095 662.4078 568.898 666.4674 568 670.6185 567.8454 674.6641 566.834 678.6941 565.7686 682.5558 564.2221 685.7974 561.804 687.6331 558.1007 689.3461 554.3079 690.6568 550.3729 692.5282 546.7078 694.4845 543.0309 695 538.9825 694.9545 534.8179 693.895 530.7901 692.0301 527.0602 691.0049 523.0197 692.4417 519.1167 694.3803 515.4296 696.3032 511.7872 697.3146 507.7415 698 503.6558 698 499.4856 698 495.3155 697 491.3814 695.7352 487.7352 693.6 484.2001
810 511 802.8508 509.7001 795.6812 508.5259 788.4522 508 781.4829 509.2586 774.7573 511.9265 767.6672 513.4166 760.4371 514 753.1707 514 745.9967 513.2492 738.9655 511.4187 731.9189 509.7027 724.7256 509.3249 717.5322 510.3525 710.4152 511.7385 704.5164 515.2253 701.2501 521.6248 700.3841 528.6888 701 535.9115 700.6058 543.1533 700 550.382 699.2724 557.5465 698 564.6347 698.797 571.7895 700.7932 578.7763 703.132 585.6414 705.9944 592.3203 708.5975 599.0913 710.3057 606.1396 711.6474 613.266 714.4999 619.7999 719.6092 624.8046 725.9614 628.3076 732.2175 631.9504 738.9839 634.5668 745.8838 636.8074 752.5627 639.6697 759.2988 642.3711 766.1959 644.598 772.7421 647.7466 779.4865 650.4247 786.5204 652.1901 793.729 653.1041 800.8959 654.256 807.8827 656.2522 814.9043 658 822.159 658.1656 829.3135 658.6247 836.243 656.4673 842.9929 653.8582 850.1984 653 857.4084 652.5976 864.3337 650.4284 871.0593 647.6973 877.9053 645.3965 884.0509 641.5496 890.3551 638.2899 893.75 631.8749 897.7807 625.8289 901.9364 619.8763 906.7176 614.426 912.3691 609.8591 917.6869 604.9696 921.5096 598.8109 924.4223 592.1554 927.4128 585.5553 929.5865 578.6316 932.5096 571.9809 935.2106 565.3155 936 558.0982 935.6791 550.8767 933.8367 543.8571 932.0455 537.0455 926.7143 532.1429 921.1122 527.6683 916.519 522.2595 909.965 519.1279 903.2071 516.4877 896.2203 514.4915 889.2335 512.4953 882.1948 510.7421 874.9811 510 867.7147 510 860.4483 510 853.2002 509.7429 845.9866 509 838.7431 509.3224 831.5439 510.307 824.4068 511.5311 817.2303 511.723
851 651 845.871 652.0553 841.0552 654.1192 836.2114 656.1154 831.3468 658.0613 827.7872 661.4255 826.3177 666.4115 823.4407 670.5593 818.7981 672 813.6255 671.3251 808.467 670.4112 803.2617 670 798.0801 669.416 792.9425 669.6115 787.8048 670.639 783.5967 673.4033 780.8928 677.7681 779.4439 682.7805 778.4164 687.9181 778 693.1163 778.462 698.3099 778.5105 703.4476 777.483 708.5852 775.9687 713.5782 774.484 718.5799 772.9707 723.5731 772.9751 728.4378 774.921 733.3024 777.4004 737.8672 780.8197 741.8197 784.7247 745.2936 789.054 748.2324 793.443 751.0822 797.752 754.0512 802.3477 756.5391 807.1679 758.584 811.9248 760.7699 816.6526 762.9916 821.2402 765.4961 826.1048 767.4419 830.9695 769.3878 835.8035 771.4018 840.5465 773.6186 845.5198 775 850.7445 775.1489 855.8821 776.1764 861.0399 777 866.2545 776.7491 871.4197 776 876.5404 775.3838 881.4839 773.7032 886.5354 772.3858 891.2063 770.0953 895.3978 766.9516 899.5893 763.808 903.7808 760.6644 907.7433 757.2567 911.2288 753.3616 914.3724 749.1701 916.9384 744.654 919.225 739.9584 921.3509 735.2454 922.3785 730.1077 923.406 724.9701 925.3263 720.2316 928.4699 716.0401 930.5274 711.363 931.4652 706.2089 932.3895 701.0523 933.4171 695.9147 934.4446 690.7771 935.4721 685.6394 934.8606 680.7213 932.2945 676.1575 929.0743 672.0743 924.81 669.086 920.4972 666.1229 915.873 663.7492 911.118 661.559 906.2959 659.5184 901.4313 657.5725 896.5666 655.6267 891.5169 654.3034 887.0461 651.7845 882.1445 650.2289 877.0069 649.2014 871.7875 649 866.6151 649.677 861.4077 650 856.1867 650.259
856 773 850.2653 772.2832 844.5037 772 838.7244 772 833.0239 771.2048 827.3568 770.0714 821.5903 769.9317 815.8903 769.0219 810.2078 770 804.541 770.5836 799.0726 772.3855 793.5434 773.9826 788.1775 776.129 782.8116 778.2754 777.7174 780.9696 772.9788 784.2659 768.3554 787.7335 765.2551 792.5748 764.9444 798.2779 764 803.9636 764.1457 809.7285 765.2791 815.3955 766.4125 821.0626 767.5459 826.7296 769.2865 832.2162 770.6343 837.8056 771.6971 843.4855 773.5728 848.9319 776.7774 853.7032 780.2449 858.3266 783.8397 862.8397 787.786 867.0479 791.4773 871.4773 795.7693 875.327 800.1149 879.1149 804.8907 882.1563 809.806 885.1045 814.6758 888.2055 819.9322 890.5729 825.2981 892.7192 830.9257 893.9851 836.302 896.1007 841.7848 897.9283 847.2675 896.2442 853.0071 896 858.7213 896.7869 864.4379 897.634 870.1911 898 875.93 897.5117 881.6306 896.5616 887.3313 895.6115 892.8425 894.0788 898.073 891.6423 903.4142 889.5858 907.4424 885.447 911.0596 880.9404 915.1462 876.8538 919.6575 873.2569 924.1785 869.6572 928.3427 865.6573 932.4292 861.5708 937.0509 858.1695 942.1361 855.432 946.8224 852.1776 950.389 847.685 952 842.352 952.2347 836.5921 953.1848 830.8915 954 825.1796 954 819.4004 953.9464 813.6249 953.1291 807.9037 951.1927 802.4817 947.7138 797.8922 942.6013 795.5338 937.4917 792.895 932.1676 790.7225 926.6849 788.895 921.091 787.5152 915.3903 786.5651 909.778 785.2593 904.5968 782.8775 899.8429 779.8071 894.1304 779 888.3844 778.7948 882.9378 776.9171 879.1171 773 873.3378 773 867.5586 773 861.7793 773
899 885 897.1356 886.8644 895.5391 888.9219 894.5474 891.3579 893.3596 893.6404 891.4952 895.5048 890.2335 897.4671 891.2918 899.8755 892.1256 902.3768 892.9594 904.8782 893 907.5083 892.9352 910.1297 892 912.5456 892 915.1822 892 917.8189 893.0694 920.2083 893.9032 922.7096 894.737 925.211 895 927.805 895.7721 930.3164 896.8569 932.7138 897.7326 935.1978 899.602 936.801 902.0792 937.6931 904.4902 938.7451 906.9606 939.6535 909.3784 940.6892 911.9417 941 914.4974 941.4991 917.0528 942 919.6894 942 922.3261 942 924.8611 941.5694 927.3634 941 929.9488 940.6837 932.4745 940 935.1111 940 937.7478 940 940.3845 940 943.0212 940 945.6241 939.792 948.1322 939 950.7689 939 953.4056 939 956.0423 939 958.6441 938.7853 961.1372 937.9314 963.4955 936.7523 965.5295 935.2058 966.9921 933.0119 968 930.6137 968.0103 927.9795 969 925.5764 968.2503 923.2503 966.6116 921.2232 965.1026 919.1026 963.5182 917.0364 961.6781 915.339 959.6717 913.6717 957.4913 912.2456 956.0665 910.133 953.8218 908.8218 951.9731 906.9462 950.6742 904.6742 948.8797 902.7593 947.7005 900.401 946.2432 898.2432 944.6071 896.2142 942.8559 894.428 941.2488 892.4976 939.529 890.529 937.3108 889.1554 934.9624 887.9624 933.098 886.098 930.7657 884.8828 928.3714 883.7905 925.8775 882.9387 923.6199 881.6199 921.7554 879.7554 919.891 877.891 917.7688 876.3844 915.7434 874.7434 913.582 873.291 911.2237 872.1118 909.9327 874.1347 908.6103 876.3897 906.8393 878.3215 905.4626 880.5374 903.4917 882.2541 901.1938 883.5374
439 668 436.473 660.4189 435.1943 652.5547 431.4364 645.6546 424.2543 642.4704 416.772 639.6645 410.3149 635.0957 404.5597 629.5597 399.6373 623.2922 395.4329 616.5075 392.7623 609.0492 393.1758 601.2967 395.6127 593.6994 399.0045 586.4922 402.0904 579.1837 401.8649 571.4597 398.428 564.3992 393.3032 558.3032 387.1177 553.353 379.9583 549.8594 372.3848 547.3462 364.6322 545.4081 356.8144 544 348.8401 544.27 340.9073 545.2325 333.0249 546.3656 325.551 549.1924 318.25 552.4286 311.3549 556.4608 304.8716 561.1284 299.221 566.779 294.0028 572.83 288.439 578.561 282.7884 584.2116 277.5251 590.2207 273.1979 596.9036 271.3083 604.5335 269.6647 612.3411 265.6388 619.0335 260.1595 624.8405 256.2664 631.6228 253.4606 639.1052 252 646.8315 251.5259 654.7931 251 662.7515 251 670.7426 251 678.7338 251.6322 686.6899 253.1304 694.5215 254.623 702.3613 257.0979 709.8951 260.8285 716.9499 264.2177 724.1747 267.9795 731.2141 272.2917 737.9376 276.3312 744.8296 280.685 751.5274 285.3146 758.0405 289.7786 764.6679 294.8603 770.8324 299.9761 776.9713 305.0919 783.1103 310.2493 789.2077 316.4205 794.2803 323.2036 798.4513 330.7044 801.2012 338.4324 802.8209 346.3587 801.8059 354.1466 800.195 361.6728 797.5221 369.3564 795.3267 376.9604 792.8898 384.5085 790.2833 392.1922 788.0879 399.4999 785.0001 405.8 780.2 410.4211 773.763 413.8943 766.58 417.0422 759.235 420.7583 752.1729 424.723 745.2347 429.005 738.4925 430.7687 730.8505 431.7599 722.921 433.6635 715.1778 435.641 707.4358 437.7887 699.7394 438.8958 691.8336 439.9901 683.9206 439 675.9911
271 739 266.9081 733.7856 264.294 727.6859 261.3659 721.7317 259.2494 715.4974 257.8589 709.0083 256.5829 702.4975 255.0227 696.068 252.4784 689.9569 250.4525 683.7149 250.5493 677.155 251.5671 670.5976 251.3419 664.0516 251 657.4436 248.4843 651.6458 242.47 649.1567 235.9209 648.1316 229.8963 650.5519 223.9606 653.5197 217.8296 656.0487 211.4486 657.8718 205.4816 660.7592 198.9856 662.0048 192.6899 664.1034 186.3941 666.202 180.2578 668.5937 175.163 672.837 170.6147 677.6422 167.3049 683.3902 164.337 689.3259 161.5539 695.3382 160 701.7223 160 708.3587 160 714.995 160 721.6313 160 728.2676 160.4774 734.8645 161 741.4575 161 748.0939 161.5275 754.6927 162 761.2955 162 767.9318 161.4134 774.5196 161 781.1217 161.6178 787.7069 162.8456 794.2279 166.01 800.0149 169.6911 805.5367 173.7978 810.7473 178.0413 815.8496 182.2102 821.0127 185.9799 826.4698 189.661 831.9915 193.6378 837.2972 197.7834 842.4793 202.3155 847.3155 208.2114 849.6016 214.781 850.5401 221.3506 851.4787 227.9203 852.4172 234.4899 853.3557 241.0521 854.342 247.6075 854.6275 254.1772 853.689 260.7468 852.7505 267.3164 851.8119 273.8606 850.7541 280.2479 848.9587 286.7739 847.7789 293.134 845.9107 298.6558 842.2295 304.5657 839.2172 309.3492 834.6508 313.1707 829.244 317.2117 823.9854 320.1171 818.0601 322.3898 811.8305 323.6656 805.3405 321.6303 799.4454 317.3856 794.3856 312.4524 789.9619 307.5281 785.5281 302.8355 780.8355 298.1429 776.1429 293.4503 771.4503 288.9025 766.6282 285.11 761.2201 281.936 755.404 278.0501 750.0501 274.6812 744.5218
326 983 322.3588 986.0343 318.6646 989.0016 314.8727 991.8455 311.0809 994.6893 307.3716 997.6284 304.0201 1000.9799 299.9531 1003.2346 299.0235 1007.8823 299.906 1012.53 300.8356 1017.1778 301.7651 1021.8255 302.6946 1026.4732 303.6242 1031.121 305.2627 1035.5255 306 1040.0912 305.4448 1044.776 305 1049.4717 305.2938 1054.1753 307.0969 1058.4625 309.9408 1062.2544 312.6728 1066.1214 315.1299 1070.1733 317.9738 1073.9651 320.8177 1077.7569 323.6615 1081.5487 326.5054 1085.3405 329.3493 1089.1324 332.5846 1092.5846 335.9362 1095.9362 338.9412 1099.5882 341.1049 1103.7623 343.0419 1108.0837 346.5973 1110 351.3371 1110 356.0366 1110.4073 360.7177 1111 365.4574 1111 370.1972 1111 374.937 1111 379.6768 1111 384.4165 1111 389.1563 1111 393.8961 1111 397.1815 1108.0913 400.7005 1104.9746 404.4924 1102.1307 408.2842 1099.2869 412.2252 1096.6649 415.5924 1093.6178 417.4595 1089.2612 420.3813 1085.6187 424.4567 1083.2716 427.922 1080.078 430.0382 1075.8473 431.1877 1071.249 432.3373 1066.6508 433 1061.9926 433.5388 1057.3062 434 1052.612 434.7586 1047.9657 435 1043.2556 435.8794 1038.6029 436.9987 1033.9987 433.7769 1030.5537 431.4579 1026.4579 428.1064 1023.1064 424.425 1020.2125 420.3122 1017.8748 416.1711 1015.5856 411.672 1014.168 407.0738 1013.0184 402.5164 1011.7582 398.277 1009.6385 394.0377 1007.5188 389.7983 1005.3991 385.6594 1003.1063 381.8036 1000.3527 378.2427 997.2427 374.5185 994.3457 370.7067 991.53 366.7757 988.8878 362.5363 986.7681 358.2969 984.6484 353.9463 983 349.2065 983 344.5423 982.3856 339.85 982 335.1965 981.2991 330.5983 981.8504
742 75 739.1371 74.2843 736.4089 74.7956 734.2366 76.7634 731.5178 77.8274 729.2993 79.7007 727.2126 81.7874 725.1259 83.8741 723.0392 85.9608 721.3375 88.325 719.447 90.553 717.9414 93.0586 715.8547 95.1453 713.7066 97.1467 711.2625 98.7375 709.1758 100.8242 707.4239 103.1522 705.2084 104.8958 703.078 106.922 702.1017 109.6949 700.1407 111.8593 698.6352 114.3648 696.7145 116.5711 695.043 118.957 694 121.476 693.2325 124.3025 692.9318 127.2047 692 130.0045 692 132.9556 691.5946 135.8109 691 138.6215 691 141.5725 691.6814 144.3627 692 147.2385 692.9792 149.9584 694.2114 152.6341 695.3233 155.3233 697.2593 157.5185 698.579 160.158 700.421 162.421 702.7058 164.2793 705.0808 166.0202 707.9437 166.7359 710.8622 167 713.8132 167 716.4679 167.9786 719.0527 169.3509 721.8523 170.2841 724.5718 171.3812 727.0292 173.0146 729.7476 174 732.6777 174.1694 735.5406 174.8852 738.3504 174.2165 741.15 173.2833 743.8381 172.081 746.3047 170.4635 747 167.8846 747.6535 165.0396 748 162.1448 748 159.1938 747.5738 156.2953 747 153.4149 747 150.4639 747 147.5128 747 144.5618 747 141.6108 747 138.6598 747.0921 135.7237 748 132.92 748 129.969 748 127.018 748 124.067 748.5958 121.2126 749 118.3272 749.5135 115.4595 750 112.5875 750 109.6364 750 106.6854 750 103.7344 750 100.7834 750 97.8324 749.9625 94.8874 749.0293 92.0879 749 89.1416 748.1116 86.3347 748.8216 83.5352 748.2452 80.7356 746.7932 78.1897 744.6395 76.3197
722 167 718.165 166.233 714.2771 166 710.3661 166 706.4552 166 702.5442 166 698.6442 166.089 694.8533 167.0489 691.192 168.404 687.7153 170.1898 684.3856 172.2048 680.7511 173.6244 677.2078 175.2641 673.4635 176.3841 669.6987 177.4338 666.2358 179.1762 662.8303 181.0848 659.2311 182.5896 655.8256 184.4496 652.5715 186.619 649.3174 188.7884 646.5042 191.4958 643.8348 194.3304 642.0857 197.8285 639.9641 201.1078 639 204.8624 638.8124 208.7502 637.8225 212.5324 637.3177 216.2708 638.3471 220.0414 639.5839 223.7517 641.835 226.835 644.2555 229.8833 646.8165 232.8165 649.5819 235.5819 652.3474 238.3474 655.4862 240.6575 658.7403 242.8269 661.5448 245.5448 663.8123 248.7185 666.5262 251.5262 669.3433 254.2288 672.5974 256.3982 675.9153 258.4577 679.3846 260.2564 682.6866 262.3433 686.1718 264.1145 689.4578 266.2289 692.9559 267.9779 696.454 269.727 699.7462 271.8308 703.2252 273.6126 707.0447 274 710.9557 274 714.8667 274 718.6947 273.3263 722.4889 272.3778 726.1049 270.9475 729.603 269.1985 733.0243 267.3171 736.3742 265.3129 739.3084 263.0748 740.771 259.458 742.645 256.0325 744.8809 252.8254 747.2103 249.6845 749.4841 246.5159 752.1578 243.6843 753.9069 240.1863 754 236.2973 754.8764 232.4942 755 228.5985 754.1966 224.7864 754 220.8996 751.8707 217.8707 749.1052 215.1052 746.6976 212.0463 744.8134 208.6267 742.8394 205.2591 740.3046 202.3046 738.4989 198.9957 737.5504 195.2015 737 191.3583 736.6234 187.4937 736 183.6595 735.6965 179.7859 734.4235 176.1352 731.9242 173.1931 728.7872 170.8581 725.4981 168.749
674 256 669.3369 252.2695 664.2492 249.1495 659.5184 245.5184 655.2958 241.2958 651.0731 237.0731 646.8505 232.8505 642.1982 229.2793 636.4729 228 630.5012 228 624.7061 228.9175 619.0022 230.5996 613.0702 231 607.0985 231 601.1267 231 595.2209 231.7965 589.2661 232 583.372 232.938 578.5795 236.4205 574.3569 240.6431 570.3701 245.0499 567.2976 250.1706 564.0965 255.2047 560.4522 259.9347 557.5987 265.0065 556.5201 270.8792 556 276.8079 556.6214 282.7282 557.7195 288.5973 559.6866 294.2165 561.6216 299.8647 562.9365 305.6823 563.9285 311.5709 566.0563 317.1407 568.3797 322.6329 571.3264 327.816 573.4634 333.3902 575.6675 338.89 579.4738 343.4738 583.4987 347.8734 587.5742 352.1806 592.0785 356.0785 596.3012 360.3012 600.7871 364.2297 605.4502 367.9602 610.1133 371.6907 615.0348 375.0174 620.4285 377.5714 626.0433 379.5838 631.7748 381.2583 637.4575 383.0763 643.3528 384 649.3245 384 655.2962 384 661.1963 384.866 667.1569 385 673.1286 385 679.1004 385 684.8631 383.7123 690.5761 381.9782 696.3781 380.6037 702.2685 379.6219 708.159 378.6402 713.9711 377.343 719.5428 375.2286 724.6989 372.3011 728.9216 368.0784 730.8533 362.44 731.9055 356.567 732.8872 350.6765 733.7475 344.7672 734 338.8135 733.3164 332.8983 732.4276 326.9935 732 321.0521 731.52 315.1201 730.2284 309.2995 728.7534 303.5202 727.5607 297.6822 725.5366 292.0731 722.8457 286.7429 719.7248 281.656 715.9918 276.9959 710.6505 274.3253 705.3092 271.6546 699.7234 269.5745 693.9014 268.3169 688.1635 266.7212 683.1176 263.6941 678.4545 259.9636
722 268 720.0824 271.8352 718.547 275.8119 718.3986 279.9929 719.8636 283.8636 722.5664 287.1329 724.2123 291.0613 725.0658 295.2631 726.195 299.39 728.1126 303.2252 730.0302 307.0604 731.9478 310.8957 732.9906 315.0472 732.1496 319.2519 731.1451 323.4197 731 327.6898 731 331.9777 731.6404 336.2022 732.5953 340.3812 733 344.6193 732.5374 348.8502 731.5937 353.0317 731 357.2609 731.3037 361.5187 732 365.7377 731.7989 370.0057 731.052 374.2081 732.1696 378.3392 734.156 382.117 737.5864 384.6898 740.6664 387.6664 744.4132 389.7066 748.2485 391.6242 752.4477 392 756.6539 392.6635 760.9004 393 765.1229 392.4693 769.3074 391.5385 773.3792 390.3104 777.2144 388.3928 780.7041 386.0612 783.256 382.6161 785.915 379.3137 789.3053 376.6947 792.2133 373.5734 794.2342 369.8244 797.6645 367.2516 801.0977 364.7558 802.6902 360.7746 804.9157 357.1264 807.9246 354.0754 810.9566 351.0434 813.9886 348.0114 817.3696 345.4456 819.3271 341.6917 820.3671 337.5318 821.407 333.3719 822.8242 329.3516 824.5246 325.4263 825 321.2156 825 316.9277 825 312.6398 824.1152 308.4608 823.0752 304.3009 821.2211 300.4422 818.8671 296.8671 815.8059 293.8706 812.1811 291.5905 808.2905 289.8226 804.1498 288.7166 800.0386 287.5096 795.8787 287.5303 791.6486 288 787.3607 288 783.1602 288.71 778.908 289 774.721 288.1802 770.5611 287.1403 766.4012 286.1003 762.2413 285.0603 758.7595 282.6392 756.3304 279.1072 753.776 275.664 751.0285 272.5142 747.1443 270.7148 743.0118 269.6024 738.8459 268.6153 734.6897 267.615 730.4527 267 726.1648 267
760 391 754.6833 391 749.4371 391.7126 744.2639 392.934 739.4684 395.2126 734.5677 397.2594 730.0087 399.9948 725.7371 403.1577 721.1781 405.8931 716.6191 408.6286 712.06 411.364 707.501 414.0994 702.9419 416.8348 698.1663 419.1335 693.8903 422.1097 689.7333 425.36 685.2967 428.2775 680.9027 431.2584 676.2065 433.7174 672.6346 436.827 671.342 441.9741 669.7896 447.0522 668.7878 452.2731 668 457.5246 668 462.8413 667 468.059 667 473.3757 666.2286 478.6286 666.77 483.8501 669.1321 488.5535 671.8675 493.1126 675.203 497.203 678.9625 500.9625 682.9482 504.4612 687.1489 507.7192 691.5464 510.6186 696.3695 512.8217 701.0054 515.4022 705.9419 517.3767 710.8461 519.423 715.6015 521.8007 720.5228 523.8091 725.7094 524.9419 730.7628 526.5876 735.9346 527.7869 741.0131 529.3377 745.9919 531.1968 751.1539 532 756.4706 532 761.7138 531.2572 766.9272 530.2146 771.7769 528.1116 776.3451 525.3929 780.6424 522.2682 784.4434 518.5566 788.2295 514.8278 792.4829 511.6378 796.7363 508.4478 800.9896 505.2578 805.3897 502.3051 810.2268 500.1093 814.6475 497.3525 818.1938 493.4082 821.6309 489.3691 823.663 484.6852 825.3363 479.6592 826.6922 474.5388 827.7349 469.3254 828 464.0349 828.8397 458.8014 826.9781 453.9836 822.7567 450.7567 818.9965 446.9983 814.2724 444.5635 809.7326 441.7995 805.6094 438.4793 802.4194 434.2259 799.2294 429.9725 796.686 425.4301 795.5589 420.2356 794.4092 415.0462 793.3665 409.8327 792.3239 404.6193 790.6387 399.5968 788.6641 394.6603 785.505 390.505 780.7267 388.2907 775.4763 388.1047 770.302 389.2792 765.3167 391
777 519 770.5897 522.663 763.6607 525.1696 756.9999 528.3334 749.9957 530.6681 743.1636 533.4182 736.9967 537.4026 730.9845 541.677 724.5297 545.2352 717.9261 548.537 711.6772 552.4035 707.5267 558.4199 705.6386 565.5295 704.5286 572.8282 704.5894 580.1256 705 587.4795 705.8291 594.8036 706.0247 602.1728 707 609.4866 707.5912 616.7737 710.1534 623.6914 713.3868 630.3113 718.3168 635.6534 723.2656 641.082 727.8777 646.8472 733.0908 652.0727 738.94 656.564 745.2036 660.469 751.6756 663.8919 758.4693 666.7347 765.32 669.44 772.5558 670.7937 779.8436 671.9739 787.2245 672 794.6076 672 801.9636 672.3273 809.2909 673 816.624 673.604 823.9243 673.2965 831.2144 672.1309 838.497 672.9172 845.6893 671.3665 852.6023 668.7742 859.5152 666.1818 865.9608 662.5938 872.5331 659.2335 879.251 656.1781 885.9285 653.0357 892.1749 649.1876 897.8251 644.4356 903.4617 639.6702 909.4695 635.3789 914.7597 630.2403 919.9803 625.0197 924.8663 619.4893 929.9023 614.0977 934.0542 608.1889 936.7253 601.3076 939.349 594.4297 940.9506 587.2224 942.7354 580.0584 943.7804 572.7565 944 565.3871 944 558.0041 943.1805 550.7219 941.3898 543.5593 939.0394 536.6551 934.6935 530.6935 929.4729 525.4729 923.1704 521.6688 917.7325 516.7325 911.717 512.5526 904.7723 511.4697 897.4385 512.3202 890.1125 512.7641 882.777 512 875.3939 512 868.0109 512 860.677 511.2096 853.3418 510.3713 846.0104 510.4987 838.6585 511 831.2888 510.7861 824.0212 509.6329 817.1082 507.0406 809.9495 505.2374 802.6348 505.7072 795.45 507.3 788.6754 510.1623 782.381 513.9643
911 625 907.1559 629.1255 904.0803 633.8393 900.6678 638.3322 896.762 642.3966 893.9538 647.2773 893.025 652.8499 892 658.3984 892 664.0479 891.8632 669.6839 890.358 675.0701 887.4513 679.9145 884.6713 684.8217 882.5731 690.0672 880.7227 695.3863 879.3788 700.8635 878 706.2892 878.3802 711.9011 879.9245 717.3112 882.4167 722.3612 885.3234 727.2056 888.4344 731.9126 891.5642 736.607 895.0215 741.0215 899.0163 745.0163 903.2753 748.7065 907.9958 751.7975 912.6498 754.9874 917.7585 757.2528 923.2229 758.6446 928.5628 760.4251 934.1016 761 939.6783 760.2643 945.2431 759.2928 950.8684 759 956.4564 758.2573 961.7925 756.483 967.038 754.3848 971.9559 751.6264 976.8004 748.7198 981.9465 746.4214 986.6119 743.2911 991.4284 740.3429 996.5159 738.3121 1000.2943 734.2234 1005.1387 731.3168 1009.8107 728.1893 1013.8055 724.1945 1017.8838 720.2929 1022.3243 716.8054 1027.1392 713.8608 1031.0975 709.8375 1034.0041 704.9931 1036.9108 700.1487 1039.8175 695.3042 1041.6743 689.977 1042.906 684.47 1043.85 678.9002 1045.498 673.5061 1046.6678 667.9934 1047.7116 662.4418 1049.3216 657.0353 1048.6986 651.7465 1046.3147 646.6294 1043.9936 641.484 1040.897 636.897 1037.1466 632.6833 1033.435 628.435 1028.9519 625.1808 1023.6565 623.2188 1018.4606 621.0764 1013.4082 618.7347 1007.8355 617.8059 1002.2672 616.8534 996.7199 615.7866 991.1354 615 985.4929 614.9155 979.9192 614 974.2696 614 968.6201 614 963.0683 613.0137 957.496 612.0827 951.8533 612 946.2038 612 940.5543 612 934.9048 612 929.328 612.7344 923.9252 614.3583 918.9896 617.0104 914.9948 621.0052
1048 661 1045.8144 670.2888 1043.7336 679.5987 1041.3934 688.8197 1038.5692 697.8616 1033.9873 706.2203 1031 714.9061 1029.5932 724.2203 1026.5756 733.2731 1024.0108 742.4513 1022.4608 751.853 1021.407 761.3371 1019.1478 770.5565 1019.2826 779.7719 1024.0581 787.7344 1030.9796 794.2683 1038.5997 799.9998 1046.6328 805.1455 1055.7413 807.7203 1065.0566 809.7904 1073.8369 813.4831 1083.2191 814.9132 1092.7032 815.967 1102.0238 813.9947 1111.339 811.9247 1120.6543 809.8546 1129.9422 807.6859 1138.7963 804.3174 1146.0415 798.1073 1153.4371 792.1018 1161.6884 787.3668 1169.8233 782.8728 1176.3724 775.9665 1183.6176 769.7563 1190.4538 763.1372 1195.8307 755.3387 1199.4836 746.5491 1202.5012 737.4963 1206.5456 728.9271 1210.5532 720.3405 1212.5485 711.0632 1213.6023 701.5791 1215.2889 692.2001 1216.8859 682.7986 1216.0353 673.3177 1219.7458 664.5721 1222.5621 655.4596 1225.3041 646.3195 1226.7085 636.9145 1226.3419 627.4194 1223.5201 618.4202 1220.3335 609.4449 1217.9366 600.2149 1214.6634 591.3268 1210.0989 582.9583 1204.7827 575.0436 1199.0572 567.4096 1193.0339 560.0339 1186.2864 553.2864 1179.3689 546.7313 1171.8243 540.8902 1163.7241 535.8467 1155.3824 531.2125 1147.0408 526.5782 1138.368 522.608 1129.6479 518.7324 1121.2348 514.2415 1112.6161 510.1627 1103.4501 507.69 1094.0058 506.4006 1084.716 507.5852 1075.4708 509.9058 1066.1137 511.7773 1056.771 513.7176 1047.629 516.3484 1039.7265 521.0376 1035.4552 529.4516 1034.2566 538.8227 1035.2888 548.2997 1037.1646 557.6462 1038 567.147 1038 576.6895 1038 586.232 1037.1269 595.7309 1036.1774 605.226 1037.5218 614.609 1039.3932 623.9662 1042.0392 633.1177 1043.6472 642.4719 1045.7232 651.7439
325 830 317.4777 826.6568 309.9201 823.3943 302.2297 820.4611 294.0815 820 285.8497 820 277.6983 818.9246 269.7274 816.8832 262.1455 813.6796 254.4482 810.7635 246.9439 807.3965 239.7262 803.4541 232.0579 800.5145 224.1391 798.3021 216.3416 796.2369 208.2487 797.6878 200.4066 800.1115 193.3592 804.2007 186.8597 809.2431 180.0973 813.9351 173.8115 819.1885 168.8886 825.695 165.2568 833.0675 163.3747 841.0024 161.5685 849.0103 160.2356 857.1149 159.2146 865.2831 159.8064 873.4513 161.618 881.4719 164.6222 889.1184 167.8648 896.6846 171.0958 904.2555 173.9862 911.9632 177.2025 919.54 180.1467 927.22 184.6376 934.1158 189.1175 940.9313 195.3267 946.3267 201.2466 952.0388 207.7749 957.0142 214.842 961.228 222.0285 965.1357 229.686 968.1511 237.0721 971.7555 244.5651 975.0186 252.1675 978.0838 259.4269 981.9582 266.6819 985.8409 274.3024 988.8256 282.3089 990.7353 290.0854 993.1916 297.4076 996.9029 305.2053 999.4901 313.2334 1001.3083 321.2569 1003 329.4887 1003 337.699 1002.8253 345.6315 1000.6842 352.9943 997.0029 360.7017 994.1119 368.4093 991.2215 376.117 988.3311 383.1808 984.137 390.2846 979.9802 397.0907 975.3638 403.1617 969.8383 408.9824 964.0176 414.1262 957.6233 418.9108 950.9249 423.6954 944.2264 427.9082 937.1836 430.4409 929.4731 431.4112 921.2989 431.6403 913.1221 429.9221 905.1256 426.5385 897.6615 422.0042 890.8051 416.3913 884.8509 409.6928 880.0663 402.8946 875.4473 395.5741 871.6958 388.8673 866.9242 381.7266 862.8291 374.7461 858.4663 367.6167 854.3524 359.9574 851.359 352.5518 847.7759 345.7133 843.2238 339.0149 838.4392 332.3164 833.6546
263 146 262.0086 147.9828 261.0172 149.9656 260.0258 151.9484 260 154.1591 260 156.3759 260.2651 158.5302 261.4055 160.4055 262.9731 161.9731 264.5406 163.5406 265.7009 165.4017 266.6922 167.3845 267.6836 169.3673 269.0426 171.0852 270.034 173.068 271.0254 175.0507 272.0335 177.0168 274.0082 178.0163 274.9996 179.9991 275.991 181.9819 277.3499 183.6998 278 185.7632 278.4383 187.8765 279 189.9607 279.5266 192.0532 280.8191 193.8191 282.3866 195.3866 283.6034 197.2069 284.9405 198.9405 286.5081 200.5081 288.0756 202.0756 289.6431 203.6431 291.5314 204.7657 293.2493 206.1246 295.2321 207.116 297.2402 208 299.457 208 301.6739 208 303.8907 208 305.9906 208.4953 308.0883 209 310.1673 209.5837 312.0699 209.2867 313.9144 208.0571 315.9628 207.2149 318.021 206.3916 319.5199 204.9603 321.0225 203.4887 322.5027 201.9947 323.4941 200.0119 324 197.9145 324 195.6977 323.3206 193.6412 323 191.5001 323 189.2833 322.1353 187.2706 321.1439 185.2878 319.7849 183.5699 318.7936 181.5871 317.8022 179.6043 316.8108 177.6215 315.7144 175.7144 314.1469 174.1469 312.7339 172.4679 311.7425 170.4851 310.5023 168.7511 308.5195 167.7598 306.6337 166.6337 304.8188 165.4094 302.836 164.418 300.8533 163.4266 299.107 162.107 297.1526 161.0763 295.1698 160.0849 293.187 159.0935 291.2042 158.1021 289.2214 157.1107 287.6075 155.6075 286.04 154.04 284.4724 152.4724 282.8797 150.9399 280.9185 149.9185 279.179 148.5895 277.1963 147.5981 275.2135 146.6067 273.2307 145.6153 271.2479 144.6239 269.1783 144 266.9656 144.0172 264.9828 145.0086
315 206 310.5029 206 306.0058 206 301.583 206.6042 297.1346 207 292.6375 207 288.2556 207.9361 283.8056 208.1296 280.7271 211.0916 279.5259 215.4223 278.3126 219.7494 276.5653 223.8694 274.2066 227.69 272.9993 232.0013 270.9916 236.0251 269.3912 240.2176 267.6638 244.3449 266.0236 248.4647 264.3568 252.5727 263.2661 256.9355 262.1754 261.2984 261.0847 265.6612 259.9921 270.0236 259 274.3597 258.5497 278.8013 258.541 283.1642 259.6318 287.527 261.6524 291.4785 263.7309 295.4618 267.2049 298.2049 270.4529 301.3019 274.0153 304.0153 277.5119 306.7559 281.4272 308.9515 285.1691 311.446 288.7988 314.0991 292.4925 316.6617 296.7032 318.1758 301.0661 318.7335 305.4289 317.6428 309.7521 316.416 314.1385 315.4769 318.4276 315.7138 322.3901 317.834 326.2817 319.9437 330.6915 319.0617 335.1013 318.1797 339.2026 316.3987 343.2249 314.3875 347.1132 312.1321 350.8374 309.622 354.2684 306.7316 357.4484 303.5516 360.7109 300.4669 364.3085 297.7686 367.9062 295.0703 371.5039 292.372 375.1016 289.6738 378.0245 286.3007 380.7228 282.703 383.8947 279.579 386.6928 276.2679 388.4371 272.1257 390.3723 268.0692 392 263.8856 392 259.3885 391.0035 255.014 390.1209 250.6044 390 246.1192 390 241.6221 388.9323 237.3306 387.1114 233.2228 385.2528 229.132 383.1009 225.3257 379.5032 222.6274 375.9055 219.9291 372.3078 217.2309 368.7101 214.5326 365.1124 211.8343 361.5147 209.136 357.917 206.4378 354.0494 204.2198 349.8108 202.7622 345.4328 201.7731 341.2573 200.1029 336.905 201.019 332.4952 201.901 328.0855 202.7829 323.6757 203.6649 319.3548 204.8817
[truncated: 2,665,872 more chars]
